# Supplementary material for: Deep mutational scanning of recent SARS-CoV-2 variants highlights changing amino acid preferences within epistatic hotspot residues
Source: PLoS Pathog. 2026 Jun 22;22(6):e1014074. doi: 10.1371/journal.ppat.1014074 (PMC13309016; doi:10.1371/journal.ppat.1014074)
Supplement: S1 Data — For each mutation in each SARS-CoV-2 background, table reports ACE2-binding affinity and yeast-surface expression levels. Values given include the raw score (log10KD for ACE2 binding, logMFI for expression), the difference (delta) relative to wildtype, individual replicate score, and the total number of barcoded library variants that were averaged into the final score (n_bc). (CSV) [file ppat.1014074.s001.csv]

target	wildtype	position	mutant	mutation	bind	delta_bind	n_bc_bind	n_libs_bind	bind_rep1	bind_rep2	bind_rep3	expr	delta_expr	n_bc_expr	n_libs_expr	expr_rep1	expr_rep2
Omicron_KP3	N	331	-	N331-	8.99	-0.06	36	2	8.67	9.32	NA	7.47	-0.39	43	2	7.32	7.62
Omicron_KP3	N	331	A	N331A	9.01	-0.05	43	2	8.63	9.38	NA	7.4	-0.47	42	2	7.37	7.42
Omicron_KP3	N	331	C	N331C	8.54	-0.51	44	2	8.26	8.83	NA	7.13	-0.73	44	2	6.92	7.35
Omicron_KP3	N	331	D	N331D	8.93	-0.12	43	2	8.55	9.31	NA	7.44	-0.43	47	2	7.33	7.55
Omicron_KP3	N	331	E	N331E	8.94	-0.11	38	2	8.69	9.2	NA	7.45	-0.42	48	2	7.25	7.64
Omicron_KP3	N	331	F	N331F	8.86	-0.19	25	2	8.51	9.21	NA	7.18	-0.69	31	2	6.99	7.37
Omicron_KP3	N	331	G	N331G	8.96	-0.09	41	2	8.63	9.29	NA	7.38	-0.49	44	2	7.23	7.53
Omicron_KP3	N	331	H	N331H	8.84	-0.21	38	2	8.47	9.21	NA	7.47	-0.4	43	2	7.37	7.56
Omicron_KP3	N	331	I	N331I	9.03	-0.02	32	2	8.78	9.29	NA	7.23	-0.64	36	2	6.99	7.46
Omicron_KP3	N	331	K	N331K	8.98	-0.07	39	2	8.67	9.29	NA	7.24	-0.63	48	2	7.13	7.35
Omicron_KP3	N	331	L	N331L	8.94	-0.11	30	2	8.53	9.36	NA	7.24	-0.63	34	2	7.02	7.45
Omicron_KP3	N	331	M	N331M	8.87	-0.18	37	2	8.57	9.17	NA	7.26	-0.6	42	2	7.06	7.46
Omicron_KP3	N	331	N	N331N	9.05	0	3985	2	8.68	9.43	NA	7.87	0	4399	2	7.76	7.97
Omicron_KP3	N	331	P	N331P	9	-0.05	30	2	8.53	9.48	NA	7.43	-0.44	33	2	7.53	7.33
Omicron_KP3	N	331	Q	N331Q	9.02	-0.03	30	2	8.58	9.46	NA	7.57	-0.29	37	2	7.28	7.87
Omicron_KP3	N	331	R	N331R	8.88	-0.17	36	2	8.58	9.18	NA	7.4	-0.47	40	2	7.27	7.52
Omicron_KP3	N	331	S	N331S	9	-0.05	35	2	8.61	9.39	NA	7.43	-0.44	37	2	7.39	7.47
Omicron_KP3	N	331	T	N331T	8.99	-0.06	30	2	8.61	9.38	NA	7.41	-0.45	31	2	7.21	7.62
Omicron_KP3	N	331	V	N331V	8.89	-0.16	33	2	8.56	9.23	NA	7.37	-0.5	36	2	7.25	7.48
Omicron_KP3	N	331	W	N331W	8.79	-0.26	45	2	8.53	9.05	NA	7.01	-0.86	45	2	6.9	7.12
Omicron_KP3	N	331	Y	N331Y	8.81	-0.25	36	2	8.6	9.02	NA	7.13	-0.74	41	2	7.02	7.23
Omicron_KP3	V	332	-	V332-	8.93	-0.12	33	2	8.61	9.26	NA	7.44	-0.43	36	2	7.36	7.52
Omicron_KP3	V	332	A	V332A	9	-0.05	33	2	8.63	9.37	NA	7.85	-0.02	37	2	7.67	8.03
Omicron_KP3	V	332	C	V332C	8.85	-0.2	27	2	8.42	9.29	NA	7.66	-0.2	26	2	7.61	7.72
Omicron_KP3	V	332	D	V332D	9.01	-0.05	30	2	8.62	9.39	NA	7.67	-0.2	32	2	7.47	7.87
Omicron_KP3	V	332	E	V332E	8.99	-0.06	22	2	8.59	9.39	NA	7.93	0.06	29	2	7.76	8.09
Omicron_KP3	V	332	F	V332F	9.01	-0.04	25	2	8.72	9.29	NA	7.82	-0.05	27	2	7.74	7.89
Omicron_KP3	V	332	G	V332G	9.05	0	30	2	8.73	9.37	NA	7.99	0.12	31	2	8.05	7.93
Omicron_KP3	V	332	H	V332H	9.08	0.03	26	2	8.74	9.42	NA	7.73	-0.13	32	2	7.72	7.75
Omicron_KP3	V	332	I	V332I	9.11	0.06	21	2	8.81	9.41	NA	7.74	-0.13	25	2	7.57	7.9
Omicron_KP3	V	332	K	V332K	9.07	0.01	27	2	8.73	9.4	NA	7.77	-0.1	29	2	7.65	7.88
Omicron_KP3	V	332	L	V332L	9.11	0.06	20	2	8.65	9.57	NA	7.97	0.1	24	2	7.78	8.16
Omicron_KP3	V	332	M	V332M	9.08	0.03	32	2	8.75	9.42	NA	7.84	-0.03	35	2	7.83	7.84
Omicron_KP3	V	332	N	V332N	9.13	0.07	33	2	8.76	9.5	NA	7.75	-0.12	35	2	7.47	8.03
Omicron_KP3	V	332	P	V332P	9.04	-0.01	33	2	8.62	9.46	NA	7.35	-0.52	36	2	7.08	7.61
Omicron_KP3	V	332	Q	V332Q	9	-0.05	34	2	8.59	9.42	NA	7.83	-0.03	37	2	7.69	7.97
Omicron_KP3	V	332	R	V332R	8.96	-0.09	25	2	8.56	9.36	NA	7.9	0.03	29	2	7.73	8.07
Omicron_KP3	V	332	S	V332S	9.09	0.04	19	2	8.71	9.48	NA	7.68	-0.19	27	2	7.76	7.59
Omicron_KP3	V	332	T	V332T	8.98	-0.07	20	2	8.58	9.38	NA	7.63	-0.24	30	2	7.51	7.75
Omicron_KP3	V	332	V	V332V	9.05	0	3985	2	8.68	9.43	NA	7.87	0	4399	2	7.76	7.97
Omicron_KP3	V	332	W	V332W	9.12	0.07	30	2	8.69	9.56	NA	7.61	-0.25	38	2	7.68	7.55
Omicron_KP3	V	332	Y	V332Y	9.06	0.01	23	2	8.75	9.38	NA	7.86	0	23	2	7.64	8.09
Omicron_KP3	T	333	-	T333-	8.92	-0.13	29	2	8.57	9.27	NA	7.32	-0.55	33	2	7.16	7.48
Omicron_KP3	T	333	A	T333A	8.86	-0.19	31	2	8.49	9.23	NA	7.49	-0.38	35	2	7.33	7.65
Omicron_KP3	T	333	C	T333C	8.55	-0.5	42	2	8.22	8.89	NA	6.92	-0.94	44	2	6.78	7.07
Omicron_KP3	T	333	D	T333D	8.84	-0.22	32	2	8.48	9.19	NA	7.44	-0.42	35	2	7.41	7.47
Omicron_KP3	T	333	E	T333E	8.92	-0.13	44	2	8.57	9.28	NA	7.46	-0.41	48	2	7.44	7.47
Omicron_KP3	T	333	F	T333F	8.81	-0.24	36	2	8.53	9.1	NA	7.15	-0.72	41	2	6.98	7.31
Omicron_KP3	T	333	G	T333G	8.8	-0.25	31	2	8.52	9.08	NA	7.4	-0.46	33	2	7.23	7.57
Omicron_KP3	T	333	H	T333H	8.9	-0.15	34	2	8.44	9.36	NA	7.06	-0.81	40	2	6.9	7.21
Omicron_KP3	T	333	I	T333I	8.82	-0.23	33	2	8.5	9.15	NA	7.2	-0.66	37	2	7.15	7.26
Omicron_KP3	T	333	K	T333K	8.86	-0.19	35	2	8.47	9.25	NA	7.32	-0.55	42	2	7.29	7.35
Omicron_KP3	T	333	L	T333L	8.84	-0.21	33	2	8.58	9.1	NA	7.21	-0.66	37	2	7.19	7.22
Omicron_KP3	T	333	M	T333M	8.97	-0.08	39	2	8.57	9.38	NA	7.44	-0.42	42	2	7.34	7.55
Omicron_KP3	T	333	N	T333N	8.94	-0.12	28	2	8.54	9.33	NA	7.48	-0.38	31	2	7.59	7.38
Omicron_KP3	T	333	P	T333P	8.92	-0.13	46	2	8.5	9.34	NA	7.3	-0.56	51	2	7.28	7.33
Omicron_KP3	T	333	Q	T333Q	8.75	-0.3	37	2	8.58	8.93	NA	7.44	-0.43	41	2	7.3	7.57
Omicron_KP3	T	333	R	T333R	8.82	-0.24	44	2	8.46	9.17	NA	7.27	-0.59	52	2	7.14	7.41
Omicron_KP3	T	333	S	T333S	9.05	0	36	2	8.72	9.39	NA	7.84	-0.03	39	2	7.69	7.98
Omicron_KP3	T	333	T	T333T	9.05	0	3985	2	8.68	9.43	NA	7.87	0	4399	2	7.76	7.97
Omicron_KP3	T	333	V	T333V	8.81	-0.25	42	2	8.48	9.14	NA	7.29	-0.58	43	2	7.1	7.48
Omicron_KP3	T	333	W	T333W	8.75	-0.31	37	2	8.36	9.13	NA	7.1	-0.77	39	2	7.1	7.1
Omicron_KP3	T	333	Y	T333Y	8.91	-0.15	31	2	8.63	9.18	NA	7.1	-0.77	34	2	6.89	7.3
Omicron_KP3	N	334	-	N334-	9	-0.06	31	2	8.68	9.31	NA	7.87	0.01	31	2	7.73	8.02
Omicron_KP3	N	334	A	N334A	9.05	-0.01	35	2	8.64	9.45	NA	7.76	-0.11	36	2	7.65	7.86
Omicron_KP3	N	334	C	N334C	8.72	-0.34	30	2	8.37	9.06	NA	7.6	-0.27	26	2	7.51	7.68
Omicron_KP3	N	334	D	N334D	8.99	-0.06	21	2	8.54	9.43	NA	7.57	-0.3	28	2	7.66	7.47
Omicron_KP3	N	334	E	N334E	9.1	0.04	33	2	8.8	9.39	NA	7.79	-0.07	32	2	7.7	7.89
Omicron_KP3	N	334	F	N334F	8.8	-0.25	34	2	8.41	9.2	NA	7.26	-0.6	34	2	7.08	7.45
Omicron_KP3	N	334	G	N334G	9.03	-0.02	40	2	8.62	9.45	NA	7.77	-0.1	41	2	7.52	8.02
Omicron_KP3	N	334	H	N334H	8.88	-0.17	29	2	8.67	9.09	NA	7.51	-0.36	29	2	7.39	7.63
Omicron_KP3	N	334	I	N334I	8.9	-0.16	29	2	8.56	9.23	NA	7.5	-0.37	31	2	7.37	7.63
Omicron_KP3	N	334	K	N334K	9.09	0.04	35	2	8.71	9.48	NA	7.79	-0.08	32	2	7.6	7.97
Omicron_KP3	N	334	L	N334L	8.87	-0.18	35	2	8.53	9.22	NA	7.64	-0.22	35	2	7.56	7.73
Omicron_KP3	N	334	M	N334M	8.9	-0.15	32	2	8.54	9.26	NA	7.75	-0.12	35	2	7.67	7.83
Omicron_KP3	N	334	N	N334N	9.05	0	3985	2	8.68	9.43	NA	7.87	0	4399	2	7.76	7.97
Omicron_KP3	N	334	P	N334P	8.89	-0.16	39	2	8.53	9.25	NA	7.3	-0.57	43	2	7.17	7.43
Omicron_KP3	N	334	Q	N334Q	9.15	0.1	34	2	8.87	9.43	NA	7.77	-0.1	38	2	7.59	7.95
Omicron_KP3	N	334	R	N334R	8.98	-0.08	22	2	8.38	9.57	NA	7.78	-0.08	23	2	7.68	7.88
Omicron_KP3	N	334	S	N334S	9.05	0	35	2	8.61	9.49	NA	7.84	-0.03	34	2	7.68	7.99
Omicron_KP3	N	334	T	N334T	9.09	0.04	27	2	8.69	9.49	NA	7.88	0.02	31	2	7.83	7.94
Omicron_KP3	N	334	V	N334V	9.05	0	25	2	8.71	9.4	NA	7.75	-0.11	30	2	7.83	7.68
Omicron_KP3	N	334	W	N334W	8.82	-0.24	29	2	8.57	9.06	NA	7.22	-0.65	30	2	7.02	7.41
Omicron_KP3	N	334	Y	N334Y	8.84	-0.21	18	2	8.41	9.28	NA	7.54	-0.32	20	2	7.35	7.74
Omicron_KP3	L	335	-	L335-	9.12	0.07	21	2	8.73	9.51	NA	7.75	-0.11	25	2	7.58	7.93
Omicron_KP3	L	335	A	L335A	9.05	0	17	2	8.64	9.45	NA	7.7	-0.17	18	2	7.86	7.54
Omicron_KP3	L	335	C	L335C	8.65	-0.41	29	2	8.34	8.95	NA	7.49	-0.38	32	2	7.39	7.59
Omicron_KP3	L	335	D	L335D	8.97	-0.08	30	2	8.64	9.3	NA	7.71	-0.16	33	2	7.69	7.72
Omicron_KP3	L	335	E	L335E	9.14	0.09	23	2	8.71	9.56	NA	7.96	0.1	26	2	7.93	8
Omicron_KP3	L	335	F	L335F	9.02	-0.03	31	2	8.56	9.48	NA	7.81	-0.06	34	2	7.75	7.86
Omicron_KP3	L	335	G	L335G	8.91	-0.14	21	2	8.53	9.28	NA	7.58	-0.29	22	2	7.48	7.67
Omicron_KP3	L	335	H	L335H	8.96	-0.09	31	2	8.62	9.31	NA	7.62	-0.24	31	2	7.55	7.7
Omicron_KP3	L	335	I	L335I	9.06	0.01	25	2	8.78	9.33	NA	7.79	-0.08	32	2	7.68	7.9
Omicron_KP3	L	335	K	L335K	8.9	-0.15	37	2	8.66	9.15	NA	7.77	-0.1	38	2	7.47	8.07
Omicron_KP3	L	335	L	L335L	9.05	0	3985	2	8.68	9.43	NA	7.87	0	4399	2	7.76	7.97
Omicron_KP3	L	335	M	L335M	9.02	-0.03	34	2	8.67	9.37	NA	7.67	-0.2	39	2	7.72	7.61
Omicron_KP3	L	335	N	L335N	9.01	-0.05	30	2	8.58	9.43	NA	7.67	-0.19	33	2	7.52	7.83
Omicron_KP3	L	335	P	L335P	9.07	0.02	40	2	8.74	9.4	NA	7.82	-0.05	42	2	7.76	7.88
Omicron_KP3	L	335	Q	L335Q	9.09	0.04	30	2	8.65	9.53	NA	7.6	-0.26	35	2	7.38	7.83
Omicron_KP3	L	335	R	L335R	8.92	-0.14	19	2	8.37	9.46	NA	7.91	0.04	19	2	7.78	8.05
Omicron_KP3	L	335	S	L335S	8.96	-0.09	38	2	8.51	9.41	NA	7.67	-0.2	43	2	7.4	7.94
Omicron_KP3	L	335	T	L335T	9	-0.05	23	2	8.63	9.36	NA	8.09	0.23	22	2	7.99	8.19
Omicron_KP3	L	335	V	L335V	9.02	-0.03	34	2	8.61	9.44	NA	7.75	-0.12	38	2	7.77	7.72
Omicron_KP3	L	335	W	L335W	9.04	-0.02	18	2	8.72	9.36	NA	7.66	-0.21	19	2	7.3	8.02
Omicron_KP3	L	335	Y	L335Y	9.07	0.02	25	2	8.67	9.47	NA	7.92	0.05	27	2	7.83	8.01
Omicron_KP3	C	336	-	C336-	7.14	-1.91	31	2	6.89	7.4	NA	6.89	-0.98	35	2	6.8	6.98
Omicron_KP3	C	336	A	C336A	7.31	-1.74	31	2	7	7.62	NA	6.91	-0.96	35	2	6.81	7
Omicron_KP3	C	336	C	C336C	9.05	0	3985	2	8.68	9.43	NA	7.87	0	4399	2	7.76	7.97
Omicron_KP3	C	336	D	C336D	7.37	-1.69	45	2	6.99	7.74	NA	7.03	-0.83	54	2	6.91	7.15
Omicron_KP3	C	336	E	C336E	6.64	-2.41	31	2	6.27	7.01	NA	6.91	-0.96	35	2	6.68	7.14
Omicron_KP3	C	336	F	C336F	7.44	-1.61	33	2	7.11	7.77	NA	7.22	-0.64	38	2	7.07	7.38
Omicron_KP3	C	336	G	C336G	7.7	-1.35	34	2	7.4	8	NA	7.32	-0.55	37	2	7.23	7.4
Omicron_KP3	C	336	H	C336H	7.17	-1.88	33	2	6.86	7.49	NA	6.98	-0.89	36	2	6.82	7.13
Omicron_KP3	C	336	I	C336I	7.02	-2.03	29	2	6.74	7.3	NA	6.83	-1.03	32	2	6.69	6.97
Omicron_KP3	C	336	K	C336K	7.02	-2.03	29	2	6.68	7.37	NA	6.92	-0.95	34	2	6.83	7.01
Omicron_KP3	C	336	L	C336L	7.04	-2.01	35	2	6.63	7.46	NA	6.87	-0.99	43	2	6.73	7.02
Omicron_KP3	C	336	M	C336M	7.21	-1.84	27	2	6.81	7.61	NA	6.92	-0.94	27	2	6.71	7.14
Omicron_KP3	C	336	N	C336N	7.69	-1.37	33	2	7.4	7.97	NA	7.05	-0.82	35	2	6.88	7.22
Omicron_KP3	C	336	P	C336P	6.36	-2.69	23	2	5.74	6.98	NA	6.79	-1.08	27	2	6.76	6.82
Omicron_KP3	C	336	Q	C336Q	7.04	-2.01	28	2	6.63	7.45	NA	6.89	-0.97	33	2	6.76	7.03
Omicron_KP3	C	336	R	C336R	6.64	-2.41	37	2	6.27	7.01	NA	6.85	-1.02	39	2	6.73	6.97
Omicron_KP3	C	336	S	C336S	7.66	-1.39	26	2	7.35	7.97	NA	7.24	-0.63	27	2	7.12	7.35
Omicron_KP3	C	336	T	C336T	7.8	-1.25	30	2	7.49	8.12	NA	6.98	-0.89	33	2	6.81	7.15
Omicron_KP3	C	336	V	C336V	7.22	-1.83	21	2	6.8	7.65	NA	6.92	-0.94	25	2	6.87	6.98
Omicron_KP3	C	336	W	C336W	6.95	-2.1	35	2	6.51	7.39	NA	7.03	-0.84	38	2	6.92	7.14
Omicron_KP3	C	336	Y	C336Y	7.25	-1.8	34	2	6.83	7.67	NA	6.9	-0.96	40	2	6.7	7.11
Omicron_KP3	P	337	-	P337-	8.42	-0.63	44	2	8.12	8.71	NA	7.28	-0.58	50	2	7.13	7.43
Omicron_KP3	P	337	A	P337A	8.92	-0.13	28	2	8.54	9.3	NA	7.67	-0.2	32	2	7.54	7.81
Omicron_KP3	P	337	C	P337C	8.3	-0.75	38	2	7.85	8.75	NA	7.27	-0.6	42	2	7.22	7.32
Omicron_KP3	P	337	D	P337D	9.06	0	28	2	8.75	9.36	NA	7.7	-0.16	32	2	7.52	7.89
Omicron_KP3	P	337	E	P337E	8.94	-0.11	41	2	8.58	9.3	NA	7.82	-0.05	42	2	7.64	8
Omicron_KP3	P	337	F	P337F	8.37	-0.68	28	2	8.03	8.71	NA	7.05	-0.82	32	2	6.87	7.23
Omicron_KP3	P	337	G	P337G	8.79	-0.26	31	2	8.39	9.2	NA	7.68	-0.18	33	2	7.43	7.94
Omicron_KP3	P	337	H	P337H	8.87	-0.18	29	2	8.52	9.22	NA	7.42	-0.45	30	2	7.15	7.69
Omicron_KP3	P	337	I	P337I	8.37	-0.68	31	2	8.12	8.62	NA	7	-0.86	31	2	7	7
Omicron_KP3	P	337	K	P337K	9.02	-0.03	29	2	8.68	9.37	NA	7.81	-0.06	34	2	7.64	7.98
Omicron_KP3	P	337	L	P337L	8.73	-0.33	42	2	8.37	9.08	NA	7.32	-0.55	46	2	7.33	7.31
Omicron_KP3	P	337	M	P337M	8.82	-0.24	34	2	8.56	9.07	NA	7.26	-0.61	39	2	7.08	7.44
Omicron_KP3	P	337	N	P337N	9.03	-0.02	22	2	8.6	9.46	NA	7.99	0.13	23	2	7.8	8.19
Omicron_KP3	P	337	P	P337P	9.05	0	3985	2	8.68	9.43	NA	7.87	0	4399	2	7.76	7.97
Omicron_KP3	P	337	Q	P337Q	8.98	-0.07	28	2	8.6	9.37	NA	7.98	0.11	30	2	7.89	8.07
Omicron_KP3	P	337	R	P337R	8.85	-0.21	44	2	8.36	9.33	NA	7.71	-0.16	44	2	7.51	7.92
Omicron_KP3	P	337	S	P337S	9	-0.05	36	2	8.64	9.36	NA	7.72	-0.14	39	2	7.63	7.81
Omicron_KP3	P	337	T	P337T	8.9	-0.15	25	2	8.52	9.28	NA	7.51	-0.35	30	2	7.35	7.68
Omicron_KP3	P	337	V	P337V	8.44	-0.61	30	2	8.14	8.75	NA	7.09	-0.78	31	2	6.98	7.2
Omicron_KP3	P	337	W	P337W	8.18	-0.87	30	2	7.91	8.45	NA	6.97	-0.89	35	2	6.93	7.02
Omicron_KP3	P	337	Y	P337Y	8.51	-0.54	23	2	8.17	8.85	NA	7.14	-0.72	28	2	7.01	7.28
Omicron_KP3	F	338	-	F338-	6.32	-2.73	28	2	6.22	6.43	NA	6.7	-1.17	31	2	6.64	6.77
Omicron_KP3	F	338	A	F338A	5.67	-3.38	36	2	5.43	5.91	NA	6.62	-1.25	43	2	6.52	6.72
Omicron_KP3	F	338	C	F338C	5.57	-3.49	32	2	5.33	5.8	NA	6.43	-1.43	40	2	6.34	6.52
Omicron_KP3	F	338	D	F338D	5.34	-3.71	31	2	5.4	5.28	NA	6.58	-1.29	35	2	6.45	6.7
Omicron_KP3	F	338	E	F338E	5.25	-3.8	28	2	5.27	5.23	NA	6.48	-1.38	33	2	6.35	6.62
Omicron_KP3	F	338	F	F338F	9.05	0	3985	2	8.68	9.43	NA	7.87	0	4399	2	7.76	7.97
Omicron_KP3	F	338	G	F338G	5.64	-3.41	22	2	5.5	5.79	NA	6.53	-1.33	23	2	6.28	6.79
Omicron_KP3	F	338	H	F338H	5.66	-3.4	22	2	5.71	5.6	NA	6.56	-1.31	24	2	6.47	6.66
Omicron_KP3	F	338	I	F338I	8.88	-0.17	19	2	8.53	9.23	NA	7.74	-0.13	22	2	7.51	7.96
Omicron_KP3	F	338	K	F338K	5.19	-3.86	24	2	5.24	5.14	NA	6.51	-1.35	31	2	6.33	6.7
Omicron_KP3	F	338	L	F338L	9.1	0.05	34	2	8.71	9.49	NA	7.84	-0.03	33	2	7.72	7.95
Omicron_KP3	F	338	M	F338M	8.65	-0.4	40	2	8.31	8.99	NA	7.29	-0.58	44	2	7.15	7.43
Omicron_KP3	F	338	N	F338N	5.54	-3.51	33	2	5.37	5.71	NA	6.6	-1.27	38	2	6.42	6.77
Omicron_KP3	F	338	P	F338P	5.44	-3.61	26	2	5.37	5.51	NA	6.54	-1.33	33	2	6.42	6.65
Omicron_KP3	F	338	Q	F338Q	5.41	-3.65	34	2	5.26	5.55	NA	6.48	-1.39	38	2	6.32	6.64
Omicron_KP3	F	338	R	F338R	5.16	-3.89	25	2	5.09	5.23	NA	6.36	-1.51	29	2	6.28	6.43
Omicron_KP3	F	338	S	F338S	5.48	-3.58	37	2	5.38	5.57	NA	6.54	-1.32	44	2	6.42	6.67
Omicron_KP3	F	338	T	F338T	5.65	-3.4	30	2	5.46	5.84	NA	6.54	-1.32	32	2	6.45	6.63
Omicron_KP3	F	338	V	F338V	8.05	-1	30	2	7.84	8.26	NA	6.94	-0.93	31	2	6.86	7.02
Omicron_KP3	F	338	W	F338W	8.82	-0.23	23	2	8.39	9.25	NA	7.56	-0.3	28	2	7.61	7.52
Omicron_KP3	F	338	Y	F338Y	8.62	-0.43	17	2	8.18	9.07	NA	7.2	-0.66	18	2	7.22	7.19
Omicron_KP3	H	339	-	H339-	6.99	-2.06	33	2	6.75	7.23	NA	6.77	-1.1	40	2	6.73	6.81
Omicron_KP3	H	339	A	H339A	9.08	0.03	45	2	8.71	9.45	NA	8.04	0.18	45	2	8.02	8.07
Omicron_KP3	H	339	C	H339C	8.55	-0.5	41	2	8.27	8.83	NA	7.34	-0.52	46	2	7.22	7.47
Omicron_KP3	H	339	D	H339D	9.15	0.1	33	2	8.87	9.44	NA	7.85	-0.02	32	2	7.9	7.79
Omicron_KP3	H	339	E	H339E	9.14	0.09	33	2	8.77	9.5	NA	8.07	0.21	39	2	7.98	8.16
Omicron_KP3	H	339	F	H339F	8.89	-0.16	30	2	8.67	9.11	NA	7.88	0.01	35	2	7.8	7.95
Omicron_KP3	H	339	G	H339G	9.07	0.02	25	2	8.57	9.57	NA	7.84	-0.03	30	2	7.62	8.06
Omicron_KP3	H	339	H	H339H	9.05	0	3985	2	8.68	9.43	NA	7.87	0	4399	2	7.76	7.97
Omicron_KP3	H	339	I	H339I	9.15	0.1	33	2	8.76	9.54	NA	7.93	0.07	36	2	7.67	8.2
Omicron_KP3	H	339	K	H339K	9.1	0.05	29	2	8.72	9.49	NA	7.79	-0.08	31	2	7.75	7.83
Omicron_KP3	H	339	L	H339L	9.18	0.13	41	2	8.85	9.51	NA	7.88	0.01	42	2	7.78	7.97
Omicron_KP3	H	339	M	H339M	9.18	0.12	35	2	8.86	9.49	NA	8	0.14	35	2	7.93	8.08
Omicron_KP3	H	339	N	H339N	9.22	0.17	32	2	8.87	9.57	NA	7.94	0.08	33	2	7.91	7.98
Omicron_KP3	H	339	P	H339P	8.85	-0.2	39	2	8.4	9.3	NA	7.7	-0.17	41	2	7.55	7.86
Omicron_KP3	H	339	Q	H339Q	9.15	0.1	32	2	8.81	9.49	NA	7.86	0	37	2	7.77	7.96
Omicron_KP3	H	339	R	H339R	9.07	0.02	47	2	8.63	9.51	NA	7.92	0.05	49	2	7.76	8.07
Omicron_KP3	H	339	S	H339S	9.07	0.01	36	2	8.7	9.43	NA	7.98	0.12	36	2	7.95	8.02
Omicron_KP3	H	339	T	H339T	9.03	-0.02	47	2	8.64	9.42	NA	7.94	0.07	47	2	7.94	7.94
Omicron_KP3	H	339	V	H339V	9.07	0.02	39	2	8.74	9.41	NA	7.93	0.06	41	2	7.82	8.03
Omicron_KP3	H	339	W	H339W	9.05	-0.01	32	2	8.77	9.32	NA	8	0.13	34	2	7.88	8.12
Omicron_KP3	H	339	Y	H339Y	9.01	-0.04	36	2	8.67	9.35	NA	7.96	0.09	38	2	7.98	7.94
Omicron_KP3	E	340	-	E340-	6.74	-2.31	31	2	6.24	7.24	NA	6.56	-1.3	37	2	6.38	6.74
Omicron_KP3	E	340	A	E340A	8.94	-0.11	29	2	8.63	9.25	NA	7.81	-0.06	32	2	7.63	7.99
Omicron_KP3	E	340	C	E340C	8.22	-0.83	28	2	7.97	8.48	NA	7.16	-0.7	29	2	7.05	7.28
Omicron_KP3	E	340	D	E340D	9.05	0	40	2	8.65	9.45	NA	7.71	-0.16	42	2	7.59	7.83
Omicron_KP3	E	340	E	E340E	9.05	0	3985	2	8.68	9.43	NA	7.87	0	4399	2	7.76	7.97
Omicron_KP3	E	340	F	E340F	8.51	-0.55	47	2	8.15	8.86	NA	7.13	-0.73	50	2	6.97	7.3
Omicron_KP3	E	340	G	E340G	8.63	-0.42	39	2	8.27	8.99	NA	7.34	-0.53	38	2	7.2	7.47
Omicron_KP3	E	340	H	E340H	8.86	-0.19	24	2	8.59	9.14	NA	7.76	-0.11	26	2	7.43	8.09
Omicron_KP3	E	340	I	E340I	8.7	-0.35	37	2	8.29	9.11	NA	7.36	-0.51	42	2	7.18	7.54
Omicron_KP3	E	340	K	E340K	8.96	-0.09	39	2	8.71	9.21	NA	7.77	-0.1	40	2	7.46	8.07
Omicron_KP3	E	340	L	E340L	8.97	-0.08	23	2	8.65	9.29	NA	7.72	-0.15	25	2	7.64	7.8
Omicron_KP3	E	340	M	E340M	8.86	-0.19	43	2	8.54	9.18	NA	7.55	-0.31	43	2	7.48	7.62
Omicron_KP3	E	340	N	E340N	8.87	-0.18	33	2	8.53	9.22	NA	7.77	-0.1	32	2	7.74	7.79
Omicron_KP3	E	340	P	E340P	7.99	-1.06	21	2	7.76	8.21	NA	6.95	-0.92	22	2	6.92	6.97
Omicron_KP3	E	340	Q	E340Q	8.94	-0.11	26	2	8.71	9.18	NA	7.87	0	34	2	7.88	7.86
Omicron_KP3	E	340	R	E340R	8.87	-0.19	31	2	8.42	9.32	NA	7.69	-0.17	35	2	7.5	7.89
Omicron_KP3	E	340	S	E340S	8.95	-0.1	35	2	8.58	9.32	NA	7.77	-0.1	42	2	7.63	7.9
Omicron_KP3	E	340	T	E340T	8.94	-0.12	37	2	8.51	9.36	NA	7.76	-0.1	46	2	7.75	7.77
Omicron_KP3	E	340	V	E340V	8.83	-0.22	37	2	8.56	9.11	NA	7.45	-0.42	40	2	7.35	7.55
Omicron_KP3	E	340	W	E340W	8.49	-0.56	24	2	8.15	8.83	NA	7.03	-0.84	27	2	6.99	7.08
Omicron_KP3	E	340	Y	E340Y	8.65	-0.4	29	2	8.24	9.06	NA	7.1	-0.76	37	2	7.03	7.18
Omicron_KP3	V	341	-	V341-	5.87	-3.18	30	2	5.59	6.15	NA	6.51	-1.36	38	2	6.33	6.68
Omicron_KP3	V	341	A	V341A	7.54	-1.51	33	2	7.19	7.9	NA	6.74	-1.13	38	2	6.67	6.81
Omicron_KP3	V	341	C	V341C	6.17	-2.88	32	2	5.88	6.47	NA	6.79	-1.08	32	2	6.59	6.98
Omicron_KP3	V	341	D	V341D	5.47	-3.59	32	2	5.23	5.71	NA	6.46	-1.41	39	2	6.45	6.47
Omicron_KP3	V	341	E	V341E	5.5	-3.55	35	2	5.42	5.58	NA	6.56	-1.3	40	2	6.38	6.74
Omicron_KP3	V	341	F	V341F	8.75	-0.31	29	2	8.4	9.09	NA	7.7	-0.16	31	2	7.38	8.03
Omicron_KP3	V	341	G	V341G	5.54	-3.51	36	2	5.31	5.77	NA	6.58	-1.29	43	2	6.48	6.68
Omicron_KP3	V	341	H	V341H	6.49	-2.56	26	2	6.18	6.81	NA	6.65	-1.22	30	2	6.6	6.69
Omicron_KP3	V	341	I	V341I	9.12	0.06	30	2	8.83	9.4	NA	7.76	-0.11	35	2	7.44	8.08
Omicron_KP3	V	341	K	V341K	5.95	-3.11	33	2	5.77	6.12	NA	6.47	-1.4	37	2	6.34	6.6
Omicron_KP3	V	341	L	V341L	8.91	-0.14	31	2	8.52	9.31	NA	7.88	0.01	32	2	7.86	7.9
Omicron_KP3	V	341	M	V341M	8.96	-0.09	26	2	8.64	9.28	NA	7.84	-0.02	27	2	7.76	7.92
Omicron_KP3	V	341	N	V341N	5.6	-3.45	25	2	5.34	5.85	NA	6.67	-1.19	29	2	6.46	6.89
Omicron_KP3	V	341	P	V341P	5.52	-3.54	31	2	5.39	5.65	NA	6.56	-1.31	39	2	6.44	6.68
Omicron_KP3	V	341	Q	V341Q	7.12	-1.93	23	2	6.4	7.83	NA	6.74	-1.13	25	2	6.56	6.93
Omicron_KP3	V	341	R	V341R	5.87	-3.19	34	2	5.69	6.05	NA	6.57	-1.3	42	2	6.39	6.74
Omicron_KP3	V	341	S	V341S	6.09	-2.96	44	2	5.88	6.31	NA	6.63	-1.24	49	2	6.47	6.79
Omicron_KP3	V	341	T	V341T	8.34	-0.71	30	2	8.09	8.59	NA	6.99	-0.87	32	2	6.87	7.11
Omicron_KP3	V	341	V	V341V	9.05	0	3985	2	8.68	9.43	NA	7.87	0	4399	2	7.76	7.97
Omicron_KP3	V	341	W	V341W	8.92	-0.14	20	2	8.45	9.39	NA	7.91	0.04	21	2	7.74	8.08
Omicron_KP3	V	341	Y	V341Y	8.65	-0.41	35	2	8.28	9.02	NA	7.39	-0.48	34	2	7.29	7.49
Omicron_KP3	F	342	-	F342-	5.32	-3.74	38	2	5.17	5.46	NA	6.51	-1.36	45	2	6.43	6.59
Omicron_KP3	F	342	A	F342A	8.31	-0.74	43	2	8.16	8.46	NA	7.06	-0.8	44	2	6.97	7.15
Omicron_KP3	F	342	C	F342C	6.92	-2.13	40	2	6.34	7.5	NA	6.97	-0.9	50	2	6.67	7.27
Omicron_KP3	F	342	D	F342D	5.24	-3.82	38	2	5.33	5.14	NA	6.47	-1.4	43	2	6.33	6.61
Omicron_KP3	F	342	E	F342E	5.14	-3.92	30	2	5.19	5.09	NA	6.38	-1.49	34	2	6.27	6.48
Omicron_KP3	F	342	F	F342F	9.05	0	3985	2	8.68	9.43	NA	7.87	0	4399	2	7.76	7.97
Omicron_KP3	F	342	G	F342G	5.92	-3.13	42	2	5.77	6.07	NA	6.57	-1.3	46	2	6.48	6.65
Omicron_KP3	F	342	H	F342H	5.21	-3.84	29	2	5.07	5.35	NA	6.48	-1.39	43	2	6.24	6.71
Omicron_KP3	F	342	I	F342I	8.76	-0.3	25	2	8.47	9.05	NA	7.45	-0.41	28	2	7.29	7.62
Omicron_KP3	F	342	K	F342K	5.13	-3.92	23	2	5.26	5	NA	6.51	-1.36	34	2	6.5	6.51
Omicron_KP3	F	342	L	F342L	8.87	-0.18	37	2	8.47	9.28	NA	7.76	-0.1	43	2	7.64	7.88
Omicron_KP3	F	342	M	F342M	8.97	-0.08	29	2	8.6	9.34	NA	7.75	-0.11	31	2	7.68	7.83
Omicron_KP3	F	342	N	F342N	5.14	-3.91	30	2	5.03	5.25	NA	6.43	-1.44	36	2	6.26	6.61
Omicron_KP3	F	342	P	F342P	5.35	-3.7	27	2	5.51	5.2	NA	6.43	-1.43	29	2	6.38	6.48
Omicron_KP3	F	342	Q	F342Q	5.72	-3.33	41	2	5.49	5.96	NA	6.54	-1.32	45	2	6.34	6.75
Omicron_KP3	F	342	R	F342R	5.43	-3.63	35	2	5.45	5.4	NA	6.49	-1.38	40	2	6.41	6.57
Omicron_KP3	F	342	S	F342S	5.44	-3.61	33	2	5.36	5.53	NA	6.55	-1.32	39	2	6.42	6.68
Omicron_KP3	F	342	T	F342T	6.28	-2.77	23	2	5.69	6.88	NA	6.64	-1.23	29	2	6.42	6.85
Omicron_KP3	F	342	V	F342V	8.38	-0.68	26	2	8.04	8.71	NA	7.1	-0.77	29	2	6.91	7.28
Omicron_KP3	F	342	W	F342W	7.63	-1.42	46	2	7.04	8.23	NA	6.78	-1.08	49	2	6.64	6.93
Omicron_KP3	F	342	Y	F342Y	7.3	-1.75	32	2	6.78	7.83	NA	6.72	-1.15	36	2	6.52	6.91
Omicron_KP3	N	343	-	N343-	5.14	-3.91	22	2	5.12	5.15	NA	6.16	-1.71	44	2	6.1	6.22
Omicron_KP3	N	343	A	N343A	8.79	-0.26	32	2	8.46	9.13	NA	7.35	-0.52	36	2	7.16	7.53
Omicron_KP3	N	343	C	N343C	8.31	-0.75	34	2	8	8.61	NA	6.91	-0.96	40	2	6.92	6.9
Omicron_KP3	N	343	D	N343D	8.47	-0.58	20	2	8.06	8.87	NA	6.96	-0.91	24	2	6.71	7.2
Omicron_KP3	N	343	E	N343E	8.73	-0.32	31	2	8.49	8.97	NA	7.1	-0.76	34	2	6.85	7.35
Omicron_KP3	N	343	F	N343F	8.43	-0.62	30	2	8.14	8.72	NA	6.82	-1.04	32	2	6.64	7.01
Omicron_KP3	N	343	G	N343G	8.83	-0.22	47	2	8.44	9.23	NA	7.52	-0.34	47	2	7.35	7.7
Omicron_KP3	N	343	H	N343H	8.69	-0.36	45	2	8.24	9.15	NA	7.17	-0.7	51	2	6.94	7.4
Omicron_KP3	N	343	I	N343I	6.19	-2.86	31	2	5.93	6.45	NA	6.34	-1.53	38	2	6.23	6.44
Omicron_KP3	N	343	K	N343K	8.67	-0.39	32	2	8.25	9.08	NA	6.98	-0.88	35	2	6.8	7.17
Omicron_KP3	N	343	L	N343L	8.63	-0.42	28	2	8.35	8.91	NA	6.94	-0.93	33	2	6.85	7.03
Omicron_KP3	N	343	M	N343M	8.57	-0.48	38	2	8.18	8.97	NA	6.86	-1	43	2	6.73	6.99
Omicron_KP3	N	343	N	N343N	9.05	0	3985	2	8.68	9.43	NA	7.87	0	4399	2	7.76	7.97
Omicron_KP3	N	343	P	N343P	5.19	-3.87	29	2	5.14	5.23	NA	6.11	-1.76	40	2	6.02	6.2
Omicron_KP3	N	343	Q	N343Q	8.91	-0.15	37	2	8.49	9.33	NA	7.24	-0.63	36	2	7.17	7.3
Omicron_KP3	N	343	R	N343R	8.74	-0.31	41	2	8.44	9.04	NA	6.99	-0.88	40	2	6.8	7.18
Omicron_KP3	N	343	S	N343S	8.93	-0.12	31	2	8.56	9.31	NA	7.21	-0.65	35	2	7.09	7.34
Omicron_KP3	N	343	T	N343T	8.87	-0.18	42	2	8.53	9.22	NA	7.17	-0.7	42	2	7.06	7.28
Omicron_KP3	N	343	V	N343V	7.29	-1.77	32	2	6.86	7.71	NA	6.52	-1.34	41	2	6.35	6.7
Omicron_KP3	N	343	W	N343W	7.06	-1.99	32	2	6.54	7.59	NA	6.46	-1.4	40	2	6.35	6.58
Omicron_KP3	N	343	Y	N343Y	8.59	-0.46	33	2	8.18	8.99	NA	6.88	-0.99	34	2	6.84	6.92
Omicron_KP3	A	344	-	A344-	5.34	-3.71	29	2	5.13	5.55	NA	6.14	-1.72	38	2	6.07	6.21
Omicron_KP3	A	344	A	A344A	9.05	0	3985	2	8.68	9.43	NA	7.87	0	4399	2	7.76	7.97
Omicron_KP3	A	344	C	A344C	7.89	-1.16	28	2	7.42	8.37	NA	7.27	-0.6	30	2	7.11	7.42
Omicron_KP3	A	344	D	A344D	7.7	-1.35	34	2	7.4	8	NA	7.02	-0.84	42	2	6.75	7.29
Omicron_KP3	A	344	E	A344E	8.67	-0.38	42	2	8.39	8.95	NA	7.29	-0.57	42	2	7.06	7.52
Omicron_KP3	A	344	F	A344F	6.86	-2.19	29	2	6.72	7.01	NA	6.56	-1.31	39	2	6.39	6.72
Omicron_KP3	A	344	G	A344G	8.56	-0.49	46	2	8.28	8.85	NA	7.11	-0.76	50	2	6.83	7.38
Omicron_KP3	A	344	H	A344H	8.86	-0.2	37	2	8.59	9.12	NA	7.38	-0.48	39	2	7.21	7.55
Omicron_KP3	A	344	I	A344I	8.16	-0.89	32	2	7.9	8.43	NA	6.94	-0.93	35	2	6.79	7.09
Omicron_KP3	A	344	K	A344K	9.12	0.07	29	2	8.79	9.45	NA	7.66	-0.2	34	2	7.71	7.61
Omicron_KP3	A	344	L	A344L	8.46	-0.59	31	2	8.21	8.72	NA	7.01	-0.86	41	2	6.85	7.17
Omicron_KP3	A	344	M	A344M	8.77	-0.28	38	2	8.41	9.13	NA	7.5	-0.36	42	2	7.5	7.51
Omicron_KP3	A	344	N	A344N	8.88	-0.17	42	2	8.56	9.2	NA	7.65	-0.21	42	2	7.49	7.81
Omicron_KP3	A	344	P	A344P	7.27	-1.78	29	2	6.69	7.85	NA	6.51	-1.35	38	2	6.34	6.68
Omicron_KP3	A	344	Q	A344Q	9.08	0.03	37	2	8.69	9.48	NA	7.88	0.02	41	2	7.85	7.91
Omicron_KP3	A	344	R	A344R	9.11	0.06	36	2	8.7	9.52	NA	7.8	-0.07	38	2	7.5	8.09
Omicron_KP3	A	344	S	A344S	8.97	-0.09	35	2	8.48	9.45	NA	7.53	-0.33	40	2	7.47	7.6
Omicron_KP3	A	344	T	A344T	8.85	-0.21	38	2	8.49	9.2	NA	7.55	-0.32	39	2	7.39	7.71
Omicron_KP3	A	344	V	A344V	8.64	-0.41	35	2	8.42	8.86	NA	7.2	-0.67	42	2	7.13	7.27
Omicron_KP3	A	344	W	A344W	6.26	-2.79	35	2	5.83	6.69	NA	6.62	-1.25	45	2	6.49	6.74
Omicron_KP3	A	344	Y	A344Y	7.73	-1.32	29	2	7.42	8.05	NA	6.88	-0.99	30	2	6.71	7.04
Omicron_KP3	T	345	-	T345-	5.52	-3.53	23	2	5.35	5.69	NA	6.28	-1.59	32	2	6.13	6.43
Omicron_KP3	T	345	A	T345A	8.89	-0.16	36	2	8.5	9.28	NA	7.58	-0.29	38	2	7.33	7.83
Omicron_KP3	T	345	C	T345C	7.13	-1.92	47	2	6.69	7.57	NA	6.6	-1.27	51	2	6.45	6.75
Omicron_KP3	T	345	D	T345D	8.9	-0.15	50	2	8.45	9.35	NA	7.53	-0.34	53	2	7.38	7.68
Omicron_KP3	T	345	E	T345E	8.82	-0.23	34	2	8.52	9.12	NA	7.5	-0.37	42	2	7.42	7.57
Omicron_KP3	T	345	F	T345F	7.33	-1.73	39	2	6.99	7.67	NA	6.47	-1.39	44	2	6.37	6.57
Omicron_KP3	T	345	G	T345G	8.73	-0.32	35	2	8.31	9.15	NA	6.95	-0.92	37	2	6.67	7.22
Omicron_KP3	T	345	H	T345H	8.72	-0.34	24	2	8.27	9.16	NA	7.22	-0.65	29	2	7	7.43
Omicron_KP3	T	345	I	T345I	8.11	-0.94	36	2	7.79	8.44	NA	6.68	-1.19	39	2	6.63	6.73
Omicron_KP3	T	345	K	T345K	8.97	-0.08	21	2	8.68	9.26	NA	7.49	-0.37	25	2	7.39	7.6
Omicron_KP3	T	345	L	T345L	7.75	-1.3	43	2	7.44	8.06	NA	6.73	-1.14	52	2	6.61	6.86
Omicron_KP3	T	345	M	T345M	7.94	-1.12	44	2	7.66	8.21	NA	6.66	-1.2	49	2	6.41	6.92
Omicron_KP3	T	345	N	T345N	8.95	-0.1	27	2	8.63	9.26	NA	7.3	-0.57	29	2	7.1	7.49
Omicron_KP3	T	345	P	T345P	9.06	0.01	23	2	8.79	9.33	NA	7.73	-0.14	26	2	7.73	7.73
Omicron_KP3	T	345	Q	T345Q	8.8	-0.25	37	2	8.29	9.31	NA	7.63	-0.23	38	2	7.55	7.71
Omicron_KP3	T	345	R	T345R	8.88	-0.17	29	2	8.55	9.21	NA	7.56	-0.31	30	2	7.35	7.77
Omicron_KP3	T	345	S	T345S	9.09	0.04	23	2	8.75	9.43	NA	7.92	0.05	25	2	7.68	8.16
Omicron_KP3	T	345	T	T345T	9.05	0	3985	2	8.68	9.43	NA	7.87	0	4399	2	7.76	7.97
Omicron_KP3	T	345	V	T345V	8.8	-0.26	34	2	8.33	9.26	NA	7.14	-0.73	39	2	6.99	7.29
Omicron_KP3	T	345	W	T345W	6.51	-2.55	28	2	6.18	6.83	NA	6.36	-1.5	40	2	6.22	6.5
Omicron_KP3	T	345	Y	T345Y	8.15	-0.91	33	2	7.87	8.42	NA	6.79	-1.07	36	2	6.57	7.02
Omicron_KP3	R	346	-	R346-	6.99	-2.07	33	2	6.51	7.47	NA	6.78	-1.09	37	2	6.61	6.95
Omicron_KP3	R	346	A	R346A	8.92	-0.13	20	2	8.62	9.23	NA	7.56	-0.31	25	2	7.48	7.64
Omicron_KP3	R	346	C	R346C	8.5	-0.55	39	2	8.17	8.84	NA	7.43	-0.43	43	2	7.25	7.62
Omicron_KP3	R	346	D	R346D	9.03	-0.02	35	2	8.65	9.41	NA	7.87	0	39	2	7.82	7.92
Omicron_KP3	R	346	E	R346E	9.09	0.03	30	2	8.73	9.44	NA	7.74	-0.13	35	2	7.55	7.92
Omicron_KP3	R	346	F	R346F	8.85	-0.2	40	2	8.53	9.17	NA	7.66	-0.2	42	2	7.44	7.88
Omicron_KP3	R	346	G	R346G	8.71	-0.34	39	2	8.43	8.99	NA	7.24	-0.63	42	2	7.02	7.46
Omicron_KP3	R	346	H	R346H	9.03	-0.02	43	2	8.59	9.47	NA	7.89	0.02	48	2	7.86	7.92
Omicron_KP3	R	346	I	R346I	9.03	-0.02	38	2	8.57	9.49	NA	7.76	-0.11	40	2	7.67	7.84
Omicron_KP3	R	346	K	R346K	9.15	0.1	36	2	8.77	9.54	NA	7.88	0.02	38	2	7.73	8.04
Omicron_KP3	R	346	L	R346L	8.95	-0.1	30	2	8.59	9.31	NA	7.39	-0.48	33	2	7.24	7.54
Omicron_KP3	R	346	M	R346M	8.93	-0.12	43	2	8.55	9.32	NA	7.64	-0.22	43	2	7.55	7.73
Omicron_KP3	R	346	N	R346N	9.07	0.02	36	2	8.63	9.51	NA	8	0.13	45	2	7.88	8.11
Omicron_KP3	R	346	P	R346P	8.79	-0.26	30	2	8.52	9.07	NA	6.93	-0.93	32	2	6.74	7.13
Omicron_KP3	R	346	Q	R346Q	9.12	0.07	30	2	8.74	9.49	NA	7.89	0.03	36	2	7.94	7.85
Omicron_KP3	R	346	R	R346R	9.05	0	3985	2	8.68	9.43	NA	7.87	0	4399	2	7.76	7.97
Omicron_KP3	R	346	S	R346S	9.25	0.19	30	2	8.89	9.6	NA	7.62	-0.24	34	2	7.4	7.85
Omicron_KP3	R	346	T	R346T	9.13	0.08	24	2	8.77	9.49	NA	7.63	-0.23	26	2	7.56	7.7
Omicron_KP3	R	346	V	R346V	9.12	0.07	26	2	8.77	9.47	NA	7.87	0.01	28	2	7.55	8.2
Omicron_KP3	R	346	W	R346W	8.78	-0.27	38	2	8.35	9.21	NA	7.24	-0.63	34	2	7.05	7.44
Omicron_KP3	R	346	Y	R346Y	8.89	-0.16	25	2	8.38	9.4	NA	7.92	0.05	29	2	7.9	7.94
Omicron_KP3	F	347	-	F347-	5.15	-3.9	30	2	5.18	5.12	NA	6.58	-1.29	33	2	6.55	6.6
Omicron_KP3	F	347	A	F347A	7.01	-2.04	32	2	6.67	7.35	NA	6.83	-1.03	37	2	6.78	6.89
Omicron_KP3	F	347	C	F347C	5.56	-3.5	27	2	5.51	5.61	NA	6.64	-1.23	33	2	6.52	6.75
Omicron_KP3	F	347	D	F347D	5.28	-3.78	31	2	5.36	5.2	NA	6.55	-1.31	37	2	6.5	6.61
Omicron_KP3	F	347	E	F347E	5.21	-3.84	43	2	5.16	5.27	NA	6.46	-1.41	46	2	6.38	6.53
Omicron_KP3	F	347	F	F347F	9.05	0	3985	2	8.68	9.43	NA	7.87	0	4399	2	7.76	7.97
Omicron_KP3	F	347	G	F347G	5.98	-3.07	44	2	5.67	6.3	NA	6.64	-1.23	51	2	6.51	6.76
Omicron_KP3	F	347	H	F347H	5.5	-3.55	26	2	5.4	5.6	NA	6.51	-1.36	30	2	6.29	6.72
Omicron_KP3	F	347	I	F347I	7.88	-1.18	23	2	7.8	7.95	NA	6.93	-0.94	25	2	6.7	7.15
Omicron_KP3	F	347	K	F347K	5.17	-3.89	32	2	5.13	5.2	NA	6.4	-1.46	38	2	6.35	6.46
Omicron_KP3	F	347	L	F347L	7.75	-1.3	41	2	7.45	8.05	NA	6.78	-1.09	49	2	6.56	7
Omicron_KP3	F	347	M	F347M	8.35	-0.7	33	2	7.97	8.74	NA	7.09	-0.78	37	2	6.97	7.2
Omicron_KP3	F	347	N	F347N	5.3	-3.75	35	2	5.2	5.41	NA	6.61	-1.26	38	2	6.41	6.81
Omicron_KP3	F	347	P	F347P	5.87	-3.19	35	2	5.74	5.99	NA	6.68	-1.19	39	2	6.51	6.85
Omicron_KP3	F	347	Q	F347Q	5.36	-3.69	34	2	5.29	5.44	NA	6.65	-1.22	48	2	6.55	6.75
Omicron_KP3	F	347	R	F347R	5.39	-3.66	35	2	5.33	5.45	NA	6.48	-1.39	45	2	6.39	6.57
Omicron_KP3	F	347	S	F347S	5.82	-3.23	41	2	5.75	5.89	NA	6.63	-1.24	50	2	6.45	6.81
Omicron_KP3	F	347	T	F347T	5.52	-3.53	34	2	5.21	5.83	NA	6.62	-1.25	37	2	6.45	6.79
Omicron_KP3	F	347	V	F347V	8.21	-0.85	34	2	7.92	8.49	NA	6.87	-1	37	2	6.74	6.99
Omicron_KP3	F	347	W	F347W	9	-0.05	48	2	8.61	9.39	NA	7.81	-0.05	53	2	7.74	7.89
Omicron_KP3	F	347	Y	F347Y	8.62	-0.44	31	2	8.3	8.93	NA	7.24	-0.63	35	2	7.17	7.3
Omicron_KP3	A	348	-	A348-	5.26	-3.79	37	2	5.33	5.19	NA	6.45	-1.42	50	2	6.23	6.66
Omicron_KP3	A	348	A	A348A	9.05	0	3985	2	8.68	9.43	NA	7.87	0	4399	2	7.76	7.97
Omicron_KP3	A	348	C	A348C	8.29	-0.76	21	2	7.86	8.71	NA	7.16	-0.7	24	2	6.86	7.46
Omicron_KP3	A	348	D	A348D	7.63	-1.42	49	2	7.27	7.99	NA	6.82	-1.05	51	2	6.63	7.01
Omicron_KP3	A	348	E	A348E	8.48	-0.57	37	2	8.19	8.77	NA	7.15	-0.72	45	2	7.11	7.19
Omicron_KP3	A	348	F	A348F	7.33	-1.72	31	2	7.03	7.63	NA	6.76	-1.11	42	2	6.64	6.88
Omicron_KP3	A	348	G	A348G	8.53	-0.52	44	2	8.21	8.86	NA	7.09	-0.77	50	2	6.94	7.25
Omicron_KP3	A	348	H	A348H	8.68	-0.37	43	2	8.29	9.08	NA	7.32	-0.54	46	2	7.23	7.42
Omicron_KP3	A	348	I	A348I	5.37	-3.69	28	2	5.19	5.55	NA	6.48	-1.39	35	2	6.31	6.65
Omicron_KP3	A	348	K	A348K	8.38	-0.67	31	2	7.96	8.8	NA	7.14	-0.73	29	2	7.1	7.18
Omicron_KP3	A	348	L	A348L	6.31	-2.75	35	2	6.17	6.44	NA	6.63	-1.23	41	2	6.51	6.75
Omicron_KP3	A	348	M	A348M	8.16	-0.89	33	2	7.8	8.52	NA	7.18	-0.69	34	2	7.06	7.3
Omicron_KP3	A	348	N	A348N	8.81	-0.24	26	2	8.51	9.12	NA	7.93	0.06	28	2	7.98	7.87
Omicron_KP3	A	348	P	A348P	9.11	0.06	25	2	8.9	9.33	NA	8.21	0.35	29	2	8.23	8.2
Omicron_KP3	A	348	Q	A348Q	8.79	-0.26	39	2	8.48	9.11	NA	7.46	-0.4	37	2	7.34	7.59
Omicron_KP3	A	348	R	A348R	7.9	-1.16	50	2	7.53	8.26	NA	6.82	-1.04	56	2	6.76	6.88
Omicron_KP3	A	348	S	A348S	9.01	-0.04	38	2	8.55	9.47	NA	7.93	0.06	39	2	7.86	8
Omicron_KP3	A	348	T	A348T	8.63	-0.42	31	2	8.31	8.95	NA	7.24	-0.62	36	2	7.14	7.35
Omicron_KP3	A	348	V	A348V	8.24	-0.81	36	2	7.96	8.52	NA	6.98	-0.89	37	2	6.74	7.22
Omicron_KP3	A	348	W	A348W	6.53	-2.52	32	2	6.19	6.87	NA	6.55	-1.32	40	2	6.48	6.63
Omicron_KP3	A	348	Y	A348Y	7.95	-1.1	28	2	7.81	8.1	NA	6.9	-0.97	30	2	6.67	7.13
Omicron_KP3	S	349	-	S349-	5.14	-3.91	34	2	5.25	5.04	NA	6.46	-1.41	42	2	6.25	6.67
Omicron_KP3	S	349	A	S349A	6.55	-2.5	31	2	6.14	6.96	NA	6.68	-1.18	36	2	6.57	6.8
Omicron_KP3	S	349	C	S349C	6.78	-2.27	30	2	6.5	7.05	NA	6.88	-0.99	39	2	6.81	6.95
Omicron_KP3	S	349	D	S349D	6.82	-2.23	33	2	6.58	7.06	NA	7.08	-0.78	35	2	7.03	7.14
Omicron_KP3	S	349	E	S349E	5.36	-3.69	32	2	5.41	5.31	NA	6.52	-1.34	36	2	6.42	6.63
Omicron_KP3	S	349	F	S349F	5.25	-3.8	23	2	5.18	5.33	NA	6.3	-1.57	35	2	6.17	6.42
Omicron_KP3	S	349	G	S349G	5.33	-3.72	39	2	5.15	5.51	NA	6.5	-1.37	45	2	6.43	6.58
Omicron_KP3	S	349	H	S349H	5.25	-3.8	42	2	5.2	5.31	NA	6.63	-1.24	45	2	6.52	6.73
Omicron_KP3	S	349	I	S349I	5.3	-3.75	32	2	5.37	5.23	NA	6.42	-1.45	39	2	6.33	6.5
Omicron_KP3	S	349	K	S349K	5.15	-3.9	35	2	5.16	5.15	NA	6.48	-1.39	36	2	6.34	6.62
Omicron_KP3	S	349	L	S349L	5.23	-3.83	26	2	5.09	5.36	NA	6.28	-1.59	32	2	6.2	6.35
Omicron_KP3	S	349	M	S349M	5.24	-3.81	29	2	5.31	5.17	NA	6.43	-1.44	36	2	6.24	6.62
Omicron_KP3	S	349	N	S349N	8.62	-0.43	24	2	8.37	8.88	NA	7.36	-0.51	26	2	7.38	7.34
Omicron_KP3	S	349	P	S349P	7.86	-1.19	31	2	7.65	8.07	NA	7.04	-0.83	31	2	6.86	7.22
Omicron_KP3	S	349	Q	S349Q	6.48	-2.58	24	2	6.55	6.4	NA	6.84	-1.03	29	2	6.7	6.97
Omicron_KP3	S	349	R	S349R	5.07	-3.98	27	2	5.04	5.11	NA	6.41	-1.46	33	2	6.41	6.4
Omicron_KP3	S	349	S	S349S	9.05	0	3985	2	8.68	9.43	NA	7.87	0	4399	2	7.76	7.97
Omicron_KP3	S	349	T	S349T	5.6	-3.45	27	2	5.35	5.85	NA	6.62	-1.25	29	2	6.38	6.85
Omicron_KP3	S	349	V	S349V	5.14	-3.91	28	2	5.19	5.1	NA	6.39	-1.47	31	2	6.25	6.53
Omicron_KP3	S	349	W	S349W	5.05	-4	28	2	5.05	5.04	NA	6.38	-1.49	43	2	6.23	6.53
Omicron_KP3	S	349	Y	S349Y	5.17	-3.89	31	2	5.08	5.25	NA	6.41	-1.46	38	2	6.28	6.54
Omicron_KP3	V	350	-	V350-	5.39	-3.66	24	2	5.64	5.14	NA	6.59	-1.27	28	2	6.55	6.64
Omicron_KP3	V	350	A	V350A	8.12	-0.93	30	2	7.83	8.41	NA	6.86	-1.01	32	2	6.84	6.87
Omicron_KP3	V	350	C	V350C	5.22	-3.83	33	2	5.19	5.24	NA	6.64	-1.23	41	2	6.49	6.79
Omicron_KP3	V	350	D	V350D	5.23	-3.82	36	2	5.11	5.36	NA	6.51	-1.35	42	2	6.34	6.69
Omicron_KP3	V	350	E	V350E	5.17	-3.88	36	2	5.21	5.14	NA	6.48	-1.39	41	2	6.44	6.52
Omicron_KP3	V	350	F	V350F	5.2	-3.85	34	2	5.2	5.21	NA	6.43	-1.44	42	2	6.27	6.59
Omicron_KP3	V	350	G	V350G	5.29	-3.76	39	2	5.25	5.33	NA	6.55	-1.32	42	2	6.43	6.67
Omicron_KP3	V	350	H	V350H	5.19	-3.87	22	2	5.21	5.16	NA	6.56	-1.31	25	2	6.46	6.66
Omicron_KP3	V	350	I	V350I	6.14	-2.91	29	2	5.95	6.33	NA	6.59	-1.28	32	2	6.51	6.67
Omicron_KP3	V	350	K	V350K	5.05	-4	31	2	5.07	5.03	NA	6.47	-1.39	37	2	6.42	6.53
Omicron_KP3	V	350	L	V350L	5.16	-3.89	20	2	5.11	5.21	NA	6.45	-1.42	30	2	6.44	6.46
Omicron_KP3	V	350	M	V350M	5.13	-3.92	26	2	5.06	5.21	NA	6.49	-1.38	32	2	6.37	6.61
Omicron_KP3	V	350	N	V350N	5.09	-3.96	23	2	5.15	5.02	NA	6.64	-1.23	29	2	6.4	6.87
Omicron_KP3	V	350	P	V350P	8.7	-0.35	28	2	8.43	8.97	NA	7.61	-0.26	30	2	7.42	7.8
Omicron_KP3	V	350	Q	V350Q	5.15	-3.9	29	2	5.21	5.09	NA	6.51	-1.36	34	2	6.35	6.67
Omicron_KP3	V	350	R	V350R	5.18	-3.87	34	2	5.23	5.13	NA	6.5	-1.37	39	2	6.31	6.69
Omicron_KP3	V	350	S	V350S	5.36	-3.69	30	2	5.2	5.52	NA	6.66	-1.21	35	2	6.47	6.85
Omicron_KP3	V	350	T	V350T	5.54	-3.51	31	2	5.44	5.64	NA	6.57	-1.3	38	2	6.5	6.63
Omicron_KP3	V	350	V	V350V	9.05	0	3985	2	8.68	9.43	NA	7.87	0	4399	2	7.76	7.97
Omicron_KP3	V	350	W	V350W	5.17	-3.88	33	2	5.32	5.03	NA	6.5	-1.37	40	2	6.51	6.49
Omicron_KP3	V	350	Y	V350Y	5.14	-3.92	32	2	5.17	5.1	NA	6.49	-1.37	36	2	6.33	6.66
Omicron_KP3	Y	351	-	Y351-	5.12	-3.93	30	2	5.14	5.11	NA	6.52	-1.34	36	2	6.35	6.7
Omicron_KP3	Y	351	A	Y351A	5.32	-3.73	42	2	5.12	5.52	NA	6.67	-1.2	46	2	6.52	6.83
Omicron_KP3	Y	351	C	Y351C	5.3	-3.75	19	2	5.18	5.42	NA	6.35	-1.52	26	2	6.31	6.39
Omicron_KP3	Y	351	D	Y351D	5.12	-3.94	34	2	5.13	5.11	NA	6.61	-1.25	41	2	6.54	6.69
Omicron_KP3	Y	351	E	Y351E	5.29	-3.77	28	2	5.37	5.2	NA	6.56	-1.31	30	2	6.3	6.82
Omicron_KP3	Y	351	F	Y351F	8.98	-0.08	30	2	8.58	9.37	NA	7.58	-0.29	31	2	7.39	7.78
Omicron_KP3	Y	351	G	Y351G	5.28	-3.77	43	2	5.2	5.37	NA	6.58	-1.29	47	2	6.43	6.74
Omicron_KP3	Y	351	H	Y351H	7.38	-1.68	34	2	6.98	7.78	NA	6.96	-0.9	39	2	6.79	7.14
Omicron_KP3	Y	351	I	Y351I	5.22	-3.83	39	2	5.26	5.19	NA	6.54	-1.32	42	2	6.34	6.75
Omicron_KP3	Y	351	K	Y351K	5.16	-3.89	35	2	5.19	5.13	NA	6.49	-1.38	38	2	6.53	6.45
Omicron_KP3	Y	351	L	Y351L	5.25	-3.81	35	2	5.1	5.39	NA	6.52	-1.34	44	2	6.39	6.66
Omicron_KP3	Y	351	M	Y351M	5.65	-3.41	25	2	5.41	5.88	NA	6.57	-1.29	28	2	6.35	6.8
Omicron_KP3	Y	351	N	Y351N	5.7	-3.35	31	2	5.49	5.91	NA	6.57	-1.3	33	2	6.36	6.77
Omicron_KP3	Y	351	P	Y351P	5.22	-3.83	27	2	5.2	5.24	NA	6.7	-1.17	35	2	6.6	6.8
Omicron_KP3	Y	351	Q	Y351Q	5.78	-3.27	41	2	5.75	5.8	NA	6.68	-1.19	43	2	6.61	6.74
Omicron_KP3	Y	351	R	Y351R	5.34	-3.72	29	2	5.54	5.13	NA	6.43	-1.43	34	2	6.36	6.51
Omicron_KP3	Y	351	S	Y351S	5.22	-3.83	39	2	5.23	5.21	NA	6.62	-1.24	43	2	6.54	6.71
Omicron_KP3	Y	351	T	Y351T	5.33	-3.72	29	2	5.33	5.34	NA	6.53	-1.34	36	2	6.44	6.62
Omicron_KP3	Y	351	V	Y351V	7.06	-1.99	36	2	6.65	7.48	NA	6.72	-1.15	44	2	6.56	6.87
Omicron_KP3	Y	351	W	Y351W	8.11	-0.94	45	2	7.79	8.43	NA	7.1	-0.76	44	2	6.93	7.27
Omicron_KP3	Y	351	Y	Y351Y	9.05	0	3985	2	8.68	9.43	NA	7.87	0	4399	2	7.76	7.97
Omicron_KP3	A	352	-	A352-	5.13	-3.92	44	2	5.15	5.12	NA	6.48	-1.39	50	2	6.31	6.65
Omicron_KP3	A	352	A	A352A	9.05	0	3985	2	8.68	9.43	NA	7.87	0	4399	2	7.76	7.97
Omicron_KP3	A	352	C	A352C	8.57	-0.48	33	2	8.39	8.76	NA	7.45	-0.41	34	2	7.26	7.64
Omicron_KP3	A	352	D	A352D	8.92	-0.14	37	2	8.58	9.26	NA	7.57	-0.29	38	2	7.42	7.73
Omicron_KP3	A	352	E	A352E	8.86	-0.19	31	2	8.52	9.21	NA	7.64	-0.23	38	2	7.43	7.85
Omicron_KP3	A	352	F	A352F	8.03	-1.02	31	2	7.79	8.27	NA	6.65	-1.22	32	2	6.48	6.82
Omicron_KP3	A	352	G	A352G	8.08	-0.97	30	2	7.64	8.52	NA	7.02	-0.85	33	2	6.74	7.3
Omicron_KP3	A	352	H	A352H	8.76	-0.29	39	2	8.42	9.11	NA	7.31	-0.56	41	2	7.09	7.53
Omicron_KP3	A	352	I	A352I	6.88	-2.17	18	2	6.68	7.07	NA	6.43	-1.44	22	2	6.43	6.44
Omicron_KP3	A	352	K	A352K	8.82	-0.24	33	2	8.34	9.29	NA	7.55	-0.32	34	2	7.3	7.79
Omicron_KP3	A	352	L	A352L	8.05	-1.01	24	2	7.66	8.43	NA	6.75	-1.12	26	2	6.51	6.99
Omicron_KP3	A	352	M	A352M	8.89	-0.17	23	2	8.53	9.25	NA	7.49	-0.37	24	2	7.33	7.65
Omicron_KP3	A	352	N	A352N	9.02	-0.03	32	2	8.72	9.32	NA	7.92	0.05	35	2	7.73	8.11
Omicron_KP3	A	352	P	A352P	5.4	-3.65	24	2	5.37	5.44	NA	6.43	-1.44	27	2	6.26	6.61
Omicron_KP3	A	352	Q	A352Q	8.91	-0.14	32	2	8.52	9.3	NA	7.57	-0.3	31	2	7.57	7.57
Omicron_KP3	A	352	R	A352R	8.83	-0.23	26	2	8.64	9.02	NA	7.5	-0.36	29	2	7.38	7.63
Omicron_KP3	A	352	S	A352S	8.98	-0.07	40	2	8.54	9.42	NA	7.92	0.06	40	2	7.9	7.95
Omicron_KP3	A	352	T	A352T	8.44	-0.61	31	2	8.07	8.82	NA	7.04	-0.82	34	2	6.94	7.15
Omicron_KP3	A	352	V	A352V	6.45	-2.6	37	2	6.24	6.65	NA	6.57	-1.3	44	2	6.4	6.74
Omicron_KP3	A	352	W	A352W	7.56	-1.49	29	2	7.14	7.99	NA	6.53	-1.34	34	2	6.37	6.69
Omicron_KP3	A	352	Y	A352Y	8.53	-0.53	29	2	8.26	8.79	NA	7.07	-0.8	34	2	6.79	7.34
Omicron_KP3	W	353	-	W353-	5.1	-3.95	31	2	5.19	5.01	NA	6.63	-1.24	34	2	6.49	6.77
Omicron_KP3	W	353	A	W353A	5.09	-3.96	34	2	5.07	5.11	NA	6.63	-1.24	42	2	6.49	6.77
Omicron_KP3	W	353	C	W353C	5.13	-3.93	40	2	5.15	5.1	NA	6.6	-1.27	47	2	6.44	6.76
Omicron_KP3	W	353	D	W353D	5.08	-3.97	37	2	5.03	5.13	NA	6.54	-1.33	39	2	6.5	6.57
Omicron_KP3	W	353	E	W353E	5.18	-3.87	33	2	5.25	5.11	NA	6.56	-1.3	37	2	6.42	6.71
Omicron_KP3	W	353	F	W353F	7.96	-1.09	22	2	8.04	7.88	NA	6.98	-0.88	26	2	6.95	7.01
Omicron_KP3	W	353	G	W353G	5.27	-3.78	41	2	5.12	5.43	NA	6.46	-1.41	47	2	6.43	6.49
Omicron_KP3	W	353	H	W353H	5.26	-3.79	27	2	5.19	5.33	NA	6.61	-1.26	35	2	6.5	6.72
Omicron_KP3	W	353	I	W353I	5.25	-3.8	29	2	5.05	5.45	NA	6.41	-1.46	38	2	6.39	6.43
Omicron_KP3	W	353	K	W353K	5.11	-3.95	26	2	5.09	5.12	NA	6.52	-1.34	27	2	6.39	6.65
Omicron_KP3	W	353	L	W353L	5.26	-3.79	40	2	5.33	5.19	NA	6.53	-1.34	47	2	6.33	6.72
Omicron_KP3	W	353	M	W353M	5.12	-3.93	32	2	5.14	5.1	NA	6.57	-1.3	43	2	6.49	6.64
Omicron_KP3	W	353	N	W353N	5.11	-3.94	38	2	5.15	5.07	NA	6.54	-1.33	43	2	6.43	6.65
Omicron_KP3	W	353	P	W353P	5.14	-3.91	34	2	5.18	5.1	NA	6.56	-1.31	38	2	6.38	6.74
Omicron_KP3	W	353	Q	W353Q	5.09	-3.96	38	2	5.14	5.05	NA	6.59	-1.27	42	2	6.38	6.81
Omicron_KP3	W	353	R	W353R	5.28	-3.77	37	2	5.26	5.3	NA	6.64	-1.23	49	2	6.49	6.79
Omicron_KP3	W	353	S	W353S	5.2	-3.85	34	2	5.13	5.27	NA	6.55	-1.31	41	2	6.44	6.67
Omicron_KP3	W	353	T	W353T	5.2	-3.85	24	2	5.09	5.31	NA	6.6	-1.27	29	2	6.37	6.83
Omicron_KP3	W	353	V	W353V	5.22	-3.83	40	2	5.36	5.07	NA	6.51	-1.35	46	2	6.39	6.64
Omicron_KP3	W	353	W	W353W	9.05	0	3985	2	8.68	9.43	NA	7.87	0	4399	2	7.76	7.97
Omicron_KP3	W	353	Y	W353Y	6.92	-2.13	30	2	6.57	7.27	NA	6.87	-1	40	2	6.72	7.02
Omicron_KP3	N	354	-	N354-	5.21	-3.84	24	2	5.38	5.04	NA	6.03	-1.84	49	2	5.98	6.07
Omicron_KP3	N	354	A	N354A	8.93	-0.12	24	2	8.56	9.29	NA	7.55	-0.32	27	2	7.45	7.64
Omicron_KP3	N	354	C	N354C	8	-1.06	32	2	7.56	8.43	NA	6.83	-1.04	42	2	6.78	6.88
Omicron_KP3	N	354	D	N354D	8.88	-0.18	39	2	8.53	9.22	NA	7.48	-0.38	42	2	7.35	7.61
Omicron_KP3	N	354	E	N354E	8.99	-0.06	31	2	8.55	9.44	NA	7.81	-0.06	40	2	7.62	8.01
Omicron_KP3	N	354	F	N354F	6.98	-2.07	30	2	6.5	7.46	NA	6.28	-1.59	38	2	6.2	6.35
Omicron_KP3	N	354	G	N354G	8.56	-0.5	30	2	8.15	8.97	NA	6.96	-0.91	33	2	6.88	7.04
Omicron_KP3	N	354	H	N354H	9.03	-0.02	27	2	8.69	9.38	NA	7.69	-0.18	32	2	7.63	7.75
Omicron_KP3	N	354	I	N354I	7.62	-1.43	31	2	7.34	7.91	NA	6.42	-1.45	43	2	6.23	6.61
Omicron_KP3	N	354	K	N354K	9.12	0.07	39	2	8.82	9.42	NA	7.79	-0.08	42	2	7.66	7.92
Omicron_KP3	N	354	L	N354L	8.13	-0.93	21	2	8.08	8.17	NA	6.46	-1.4	31	2	6.42	6.5
Omicron_KP3	N	354	M	N354M	8.75	-0.3	30	2	8.43	9.08	NA	6.95	-0.92	29	2	6.69	7.21
Omicron_KP3	N	354	N	N354N	9.05	0	3985	2	8.68	9.43	NA	7.87	0	4399	2	7.76	7.97
Omicron_KP3	N	354	P	N354P	5.22	-3.83	17	2	5.25	5.19	NA	6.06	-1.81	29	2	5.92	6.2
Omicron_KP3	N	354	Q	N354Q	9.05	0	32	2	8.7	9.41	NA	7.62	-0.25	35	2	7.49	7.75
Omicron_KP3	N	354	R	N354R	9.04	-0.01	33	2	8.66	9.41	NA	7.75	-0.11	33	2	7.8	7.71
Omicron_KP3	N	354	S	N354S	9.05	0	22	2	8.56	9.54	NA	7.72	-0.15	26	2	7.57	7.87
Omicron_KP3	N	354	T	N354T	8.88	-0.17	19	2	8.49	9.27	NA	7.69	-0.18	22	2	7.58	7.79
Omicron_KP3	N	354	V	N354V	8.53	-0.53	35	2	8.37	8.68	NA	6.84	-1.03	40	2	6.65	7.03
Omicron_KP3	N	354	W	N354W	6.45	-2.6	27	2	6.2	6.7	NA	6.2	-1.67	42	2	6.17	6.22
Omicron_KP3	N	354	Y	N354Y	7.97	-1.08	33	2	7.84	8.11	NA	6.59	-1.27	35	2	6.37	6.81
Omicron_KP3	R	355	-	R355-	5.17	-3.88	22	2	5.15	5.18	NA	6.05	-1.81	33	2	5.95	6.16
Omicron_KP3	R	355	A	R355A	5.3	-3.76	28	2	5.12	5.48	NA	6.48	-1.38	33	2	6.29	6.68
Omicron_KP3	R	355	C	R355C	5.11	-3.94	42	2	5.09	5.14	NA	6.48	-1.39	46	2	6.37	6.59
Omicron_KP3	R	355	D	R355D	5.1	-3.95	41	2	5.12	5.09	NA	6.55	-1.32	52	2	6.46	6.64
Omicron_KP3	R	355	E	R355E	5.16	-3.89	28	2	5.21	5.11	NA	6.4	-1.47	32	2	6.31	6.48
Omicron_KP3	R	355	F	R355F	5.23	-3.83	35	2	5.18	5.27	NA	6.47	-1.39	42	2	6.3	6.65
Omicron_KP3	R	355	G	R355G	5.23	-3.82	31	2	5.16	5.31	NA	6.49	-1.37	45	2	6.42	6.57
Omicron_KP3	R	355	H	R355H	7.84	-1.21	37	2	7.57	8.11	NA	6.87	-1	37	2	6.73	7.01
Omicron_KP3	R	355	I	R355I	5.16	-3.89	27	2	5.12	5.2	NA	6.47	-1.4	31	2	6.32	6.62
Omicron_KP3	R	355	K	R355K	5.44	-3.61	30	2	5.12	5.75	NA	6.4	-1.46	33	2	6.26	6.55
Omicron_KP3	R	355	L	R355L	5.11	-3.94	27	2	5.14	5.08	NA	6.47	-1.39	30	2	6.33	6.61
Omicron_KP3	R	355	M	R355M	5.34	-3.71	32	2	5.31	5.38	NA	6.43	-1.43	38	2	6.33	6.54
Omicron_KP3	R	355	N	R355N	5.45	-3.6	26	2	5.4	5.51	NA	6.63	-1.24	27	2	6.45	6.8
Omicron_KP3	R	355	P	R355P	5.16	-3.89	19	2	5.05	5.27	NA	6.18	-1.69	25	2	6.01	6.35
Omicron_KP3	R	355	Q	R355Q	5.45	-3.6	40	2	5.39	5.51	NA	6.49	-1.38	46	2	6.46	6.52
Omicron_KP3	R	355	R	R355R	9.05	0	3985	2	8.68	9.43	NA	7.87	0	4399	2	7.76	7.97
Omicron_KP3	R	355	S	R355S	6.21	-2.84	31	2	5.99	6.44	NA	6.79	-1.08	32	2	6.5	7.08
Omicron_KP3	R	355	T	R355T	6.1	-2.95	29	2	6.09	6.1	NA	6.75	-1.12	33	2	6.46	7.04
Omicron_KP3	R	355	V	R355V	5.11	-3.94	35	2	5.16	5.05	NA	6.4	-1.46	37	2	6.19	6.61
Omicron_KP3	R	355	W	R355W	5.09	-3.96	31	2	5.1	5.08	NA	6.41	-1.45	43	2	6.38	6.45
Omicron_KP3	R	355	Y	R355Y	5.19	-3.86	24	2	5.17	5.21	NA	6.46	-1.41	27	2	6.46	6.46
Omicron_KP3	T	356	-	T356-	5.46	-3.6	25	2	5.17	5.74	NA	6.02	-1.85	37	2	5.93	6.1
Omicron_KP3	T	356	A	T356A	8.73	-0.32	19	2	8.24	9.21	NA	7.27	-0.6	19	2	7.15	7.38
Omicron_KP3	T	356	C	T356C	8.14	-0.91	32	2	7.78	8.5	NA	7.03	-0.84	42	2	6.79	7.27
Omicron_KP3	T	356	D	T356D	8.4	-0.65	27	2	8.15	8.65	NA	6.83	-1.03	29	2	6.55	7.11
Omicron_KP3	T	356	E	T356E	8.59	-0.47	22	2	8.17	9	NA	7.01	-0.85	21	2	6.8	7.22
Omicron_KP3	T	356	F	T356F	8.69	-0.36	35	2	8.4	8.98	NA	6.91	-0.96	38	2	6.75	7.06
Omicron_KP3	T	356	G	T356G	6.29	-2.76	41	2	6.02	6.57	NA	6.34	-1.53	55	2	6.24	6.44
Omicron_KP3	T	356	H	T356H	8.52	-0.54	29	2	8.16	8.87	NA	7.09	-0.78	31	2	6.84	7.34
Omicron_KP3	T	356	I	T356I	8.94	-0.12	33	2	8.59	9.28	NA	7.5	-0.37	41	2	7.29	7.71
Omicron_KP3	T	356	K	T356K	8.98	-0.07	28	2	8.6	9.36	NA	7.79	-0.08	29	2	7.58	7.99
Omicron_KP3	T	356	L	T356L	8.84	-0.21	41	2	8.52	9.16	NA	7.29	-0.58	44	2	7.26	7.32
Omicron_KP3	T	356	M	T356M	9	-0.06	37	2	8.6	9.39	NA	7.59	-0.28	42	2	7.52	7.65
Omicron_KP3	T	356	N	T356N	8.43	-0.62	40	2	8.19	8.66	NA	6.93	-0.93	44	2	6.76	7.1
Omicron_KP3	T	356	P	T356P	5.13	-3.92	26	2	5.26	5	NA	6.04	-1.83	41	2	6.01	6.07
Omicron_KP3	T	356	Q	T356Q	8.99	-0.06	28	2	8.61	9.37	NA	7.77	-0.1	31	2	7.64	7.9
Omicron_KP3	T	356	R	T356R	9	-0.05	29	2	8.55	9.46	NA	7.9	0.03	33	2	7.68	8.12
Omicron_KP3	T	356	S	T356S	8.66	-0.39	43	2	8.34	8.98	NA	7.05	-0.82	42	2	6.93	7.17
Omicron_KP3	T	356	T	T356T	9.05	0	3985	2	8.68	9.43	NA	7.87	0	4399	2	7.76	7.97
Omicron_KP3	T	356	V	T356V	8.95	-0.11	26	2	8.51	9.39	NA	7.82	-0.04	29	2	7.59	8.05
Omicron_KP3	T	356	W	T356W	8.29	-0.76	30	2	7.89	8.69	NA	6.81	-1.06	34	2	6.74	6.88
Omicron_KP3	T	356	Y	T356Y	8.72	-0.33	26	2	8.37	9.08	NA	7.2	-0.66	28	2	7.17	7.23
Omicron_KP3	R	357	-	R357-	5.47	-3.58	33	2	5.27	5.67	NA	6.66	-1.21	38	2	6.59	6.72
Omicron_KP3	R	357	A	R357A	9.07	0.02	28	2	8.74	9.4	NA	7.78	-0.08	30	2	7.67	7.9
Omicron_KP3	R	357	C	R357C	8.74	-0.32	43	2	8.41	9.06	NA	7.6	-0.27	49	2	7.44	7.76
Omicron_KP3	R	357	D	R357D	8.92	-0.13	39	2	8.47	9.37	NA	7.59	-0.28	40	2	7.39	7.78
Omicron_KP3	R	357	E	R357E	8.98	-0.07	39	2	8.65	9.32	NA	7.69	-0.18	41	2	7.53	7.84
Omicron_KP3	R	357	F	R357F	8.72	-0.33	39	2	8.44	9.01	NA	7.51	-0.36	40	2	7.36	7.65
Omicron_KP3	R	357	G	R357G	8.22	-0.84	28	2	7.95	8.48	NA	7.17	-0.7	33	2	7.05	7.28
Omicron_KP3	R	357	H	R357H	9.05	0	35	2	8.72	9.38	NA	7.72	-0.15	36	2	7.48	7.95
Omicron_KP3	R	357	I	R357I	9.02	-0.03	41	2	8.66	9.38	NA	7.76	-0.11	47	2	7.59	7.93
Omicron_KP3	R	357	K	R357K	9.03	-0.02	24	2	8.6	9.46	NA	8.07	0.2	30	2	7.97	8.17
Omicron_KP3	R	357	L	R357L	8.98	-0.08	34	2	8.66	9.29	NA	7.82	-0.04	39	2	7.6	8.05
Omicron_KP3	R	357	M	R357M	8.98	-0.07	37	2	8.65	9.3	NA	7.81	-0.06	40	2	7.8	7.82
Omicron_KP3	R	357	N	R357N	8.99	-0.07	36	2	8.65	9.32	NA	7.66	-0.21	40	2	7.61	7.72
Omicron_KP3	R	357	P	R357P	8.78	-0.27	30	2	8.37	9.18	NA	7.15	-0.71	33	2	6.93	7.38
Omicron_KP3	R	357	Q	R357Q	9.04	-0.01	37	2	8.65	9.43	NA	7.96	0.09	47	2	7.9	8.02
Omicron_KP3	R	357	R	R357R	9.05	0	3985	2	8.68	9.43	NA	7.87	0	4399	2	7.76	7.97
Omicron_KP3	R	357	S	R357S	8.94	-0.11	25	2	8.57	9.31	NA	7.67	-0.2	31	2	7.6	7.74
Omicron_KP3	R	357	T	R357T	9.09	0.04	40	2	8.73	9.45	NA	7.87	0	44	2	7.76	7.97
Omicron_KP3	R	357	V	R357V	9.15	0.1	45	2	8.82	9.47	NA	7.89	0.03	48	2	7.82	7.97
Omicron_KP3	R	357	W	R357W	8.76	-0.29	27	2	8.36	9.17	NA	7.19	-0.68	33	2	6.94	7.44
Omicron_KP3	R	357	Y	R357Y	8.94	-0.11	35	2	8.57	9.32	NA	7.67	-0.19	36	2	7.56	7.79
Omicron_KP3	I	358	-	I358-	5.22	-3.83	35	2	5.24	5.19	NA	6.69	-1.18	38	2	6.57	6.81
Omicron_KP3	I	358	A	I358A	7.95	-1.1	31	2	7.5	8.41	NA	7.06	-0.81	33	2	6.99	7.14
Omicron_KP3	I	358	C	I358C	7.53	-1.52	46	2	7.03	8.03	NA	7.09	-0.78	48	2	6.96	7.22
Omicron_KP3	I	358	D	I358D	5.41	-3.64	41	2	5.19	5.63	NA	6.69	-1.17	45	2	6.57	6.82
Omicron_KP3	I	358	E	I358E	5.53	-3.53	37	2	5.6	5.45	NA	6.6	-1.26	43	2	6.42	6.79
Omicron_KP3	I	358	F	I358F	9.23	0.17	27	2	8.83	9.62	NA	8.03	0.16	29	2	8.01	8.05
Omicron_KP3	I	358	G	I358G	7.34	-1.71	35	2	6.94	7.74	NA	6.64	-1.23	39	2	6.47	6.81
Omicron_KP3	I	358	H	I358H	8.6	-0.45	43	2	8.23	8.97	NA	7.26	-0.61	42	2	7.06	7.46
Omicron_KP3	I	358	I	I358I	9.05	0	3985	2	8.68	9.43	NA	7.87	0	4399	2	7.76	7.97
Omicron_KP3	I	358	K	I358K	5.52	-3.53	39	2	5.36	5.69	NA	6.46	-1.4	45	2	6.36	6.57
Omicron_KP3	I	358	L	I358L	9.04	-0.02	44	2	8.59	9.48	NA	7.84	-0.03	47	2	7.73	7.95
Omicron_KP3	I	358	M	I358M	9.14	0.09	45	2	8.81	9.47	NA	7.88	0.01	45	2	7.71	8.05
Omicron_KP3	I	358	N	I358N	7.11	-1.94	29	2	6.58	7.64	NA	6.83	-1.04	43	2	6.7	6.95
Omicron_KP3	I	358	P	I358P	5.28	-3.77	48	2	5.17	5.4	NA	6.53	-1.34	55	2	6.41	6.65
Omicron_KP3	I	358	Q	I358Q	6.4	-2.66	47	2	6.09	6.7	NA	6.67	-1.19	50	2	6.54	6.8
Omicron_KP3	I	358	R	I358R	5.53	-3.52	35	2	5.34	5.72	NA	6.49	-1.37	42	2	6.46	6.52
Omicron_KP3	I	358	S	I358S	7.3	-1.75	39	2	7.02	7.59	NA	6.82	-1.04	45	2	6.68	6.97
Omicron_KP3	I	358	T	I358T	6.37	-2.69	45	2	5.86	6.88	NA	6.73	-1.14	56	2	6.57	6.88
Omicron_KP3	I	358	V	I358V	8.73	-0.32	42	2	8.32	9.15	NA	7.51	-0.35	44	2	7.39	7.63
Omicron_KP3	I	358	W	I358W	8.93	-0.12	34	2	8.4	9.47	NA	8.06	0.19	41	2	7.92	8.2
Omicron_KP3	I	358	Y	I358Y	9.15	0.1	31	2	8.73	9.57	NA	7.98	0.11	37	2	7.82	8.14
Omicron_KP3	S	359	-	S359-	8.12	-0.93	33	2	7.88	8.36	NA	7.06	-0.81	33	2	6.87	7.24
Omicron_KP3	S	359	A	S359A	9.13	0.08	26	2	8.69	9.57	NA	7.64	-0.22	30	2	7.62	7.66
Omicron_KP3	S	359	C	S359C	8.51	-0.54	34	2	8.17	8.86	NA	7.61	-0.25	39	2	7.51	7.71
Omicron_KP3	S	359	D	S359D	9.03	-0.03	38	2	8.6	9.45	NA	7.8	-0.07	38	2	7.76	7.84
Omicron_KP3	S	359	E	S359E	9.09	0.03	25	2	8.69	9.48	NA	7.71	-0.15	31	2	7.59	7.84
Omicron_KP3	S	359	F	S359F	8.94	-0.11	36	2	8.62	9.26	NA	7.47	-0.4	37	2	7.48	7.45
Omicron_KP3	S	359	G	S359G	9.02	-0.03	34	2	8.58	9.46	NA	7.7	-0.17	40	2	7.58	7.82
Omicron_KP3	S	359	H	S359H	9.04	-0.02	41	2	8.61	9.46	NA	7.92	0.05	44	2	7.8	8.04
Omicron_KP3	S	359	I	S359I	8.84	-0.21	37	2	8.56	9.12	NA	7.14	-0.72	40	2	7.05	7.23
Omicron_KP3	S	359	K	S359K	8.79	-0.26	20	2	8.52	9.07	NA	7.55	-0.31	25	2	7.31	7.79
Omicron_KP3	S	359	L	S359L	8.49	-0.56	31	2	8.2	8.78	NA	6.96	-0.91	36	2	6.98	6.93
Omicron_KP3	S	359	M	S359M	8.94	-0.12	33	2	8.5	9.37	NA	7.69	-0.18	37	2	7.67	7.71
Omicron_KP3	S	359	N	S359N	8.94	-0.11	43	2	8.68	9.21	NA	7.87	0.01	44	2	7.84	7.91
Omicron_KP3	S	359	P	S359P	8.54	-0.51	31	2	8.26	8.83	NA	7.35	-0.51	34	2	7.26	7.45
Omicron_KP3	S	359	Q	S359Q	9.02	-0.04	33	2	8.65	9.38	NA	7.78	-0.09	34	2	7.63	7.92
Omicron_KP3	S	359	R	S359R	8.99	-0.06	28	2	8.57	9.41	NA	7.73	-0.14	32	2	7.62	7.83
Omicron_KP3	S	359	S	S359S	9.05	0	3985	2	8.68	9.43	NA	7.87	0	4399	2	7.76	7.97
Omicron_KP3	S	359	T	S359T	9.05	0	33	2	8.54	9.56	NA	7.84	-0.02	36	2	7.81	7.87
Omicron_KP3	S	359	V	S359V	8.82	-0.23	28	2	8.43	9.21	NA	7.66	-0.21	28	2	7.43	7.89
Omicron_KP3	S	359	W	S359W	8.78	-0.27	34	2	8.43	9.13	NA	7.11	-0.76	39	2	7.14	7.07
Omicron_KP3	S	359	Y	S359Y	8.89	-0.16	29	2	8.61	9.18	NA	7.47	-0.4	33	2	7.26	7.68
Omicron_KP3	N	360	-	N360-	7.85	-1.21	28	2	7.49	8.2	NA	6.91	-0.96	30	2	6.84	6.98
Omicron_KP3	N	360	A	N360A	8.79	-0.27	41	2	8.49	9.08	NA	7.37	-0.49	46	2	7.25	7.5
Omicron_KP3	N	360	C	N360C	8.36	-0.69	35	2	8.02	8.7	NA	7.12	-0.75	38	2	7.01	7.23
Omicron_KP3	N	360	D	N360D	9.02	-0.03	33	2	8.65	9.38	NA	7.67	-0.2	37	2	7.64	7.7
Omicron_KP3	N	360	E	N360E	8.91	-0.15	37	2	8.6	9.21	NA	7.63	-0.24	44	2	7.45	7.81
Omicron_KP3	N	360	F	N360F	7.89	-1.16	34	2	7.51	8.27	NA	6.79	-1.07	43	2	6.74	6.85
Omicron_KP3	N	360	G	N360G	8.81	-0.24	31	2	8.5	9.12	NA	7.28	-0.58	32	2	7	7.56
Omicron_KP3	N	360	H	N360H	8.94	-0.11	29	2	8.62	9.26	NA	7.87	0	28	2	7.59	8.15
Omicron_KP3	N	360	I	N360I	5.88	-3.18	32	2	5.7	6.05	NA	6.5	-1.37	39	2	6.38	6.62
Omicron_KP3	N	360	K	N360K	8.89	-0.16	28	2	8.55	9.24	NA	7.52	-0.35	29	2	7.31	7.74
Omicron_KP3	N	360	L	N360L	7.21	-1.84	30	2	6.95	7.46	NA	6.64	-1.22	33	2	6.51	6.77
Omicron_KP3	N	360	M	N360M	8.22	-0.83	34	2	7.89	8.55	NA	6.84	-1.02	37	2	6.69	7
Omicron_KP3	N	360	N	N360N	9.05	0	3985	2	8.68	9.43	NA	7.87	0	4399	2	7.76	7.97
Omicron_KP3	N	360	P	N360P	8.46	-0.59	26	2	8.07	8.85	NA	7.14	-0.73	31	2	7.08	7.2
Omicron_KP3	N	360	Q	N360Q	8.78	-0.27	15	2	8.44	9.12	NA	7.37	-0.5	21	2	7.31	7.43
Omicron_KP3	N	360	R	N360R	8.71	-0.35	33	2	8.36	9.06	NA	7.31	-0.55	36	2	7.27	7.35
Omicron_KP3	N	360	S	N360S	8.71	-0.34	35	2	8.46	8.96	NA	7.46	-0.41	39	2	7.16	7.75
Omicron_KP3	N	360	T	N360T	8.41	-0.65	34	2	8.12	8.69	NA	6.91	-0.95	34	2	6.71	7.11
Omicron_KP3	N	360	V	N360V	6.07	-2.99	32	2	5.82	6.31	NA	6.48	-1.39	36	2	6.33	6.63
Omicron_KP3	N	360	W	N360W	7.98	-1.07	21	2	7.63	8.32	NA	6.91	-0.96	24	2	6.68	7.14
Omicron_KP3	N	360	Y	N360Y	8.29	-0.76	22	2	8.02	8.56	NA	6.88	-0.98	25	2	6.87	6.9
Omicron_KP3	C	361	-	C361-	8.3	-0.75	29	2	7.94	8.66	NA	7.52	-0.35	32	2	7.45	7.59
Omicron_KP3	C	361	A	C361A	7.11	-1.95	34	2	6.71	7.5	NA	7.1	-0.77	36	2	6.94	7.25
Omicron_KP3	C	361	C	C361C	9.05	0	3985	2	8.68	9.43	NA	7.87	0	4399	2	7.76	7.97
Omicron_KP3	C	361	D	C361D	7.5	-1.56	35	2	7.13	7.86	NA	7.27	-0.59	38	2	7.2	7.35
Omicron_KP3	C	361	E	C361E	7.39	-1.66	26	2	7.02	7.76	NA	7.16	-0.71	26	2	6.93	7.39
Omicron_KP3	C	361	F	C361F	7.71	-1.35	35	2	7.34	8.07	NA	7.26	-0.6	37	2	6.98	7.54
Omicron_KP3	C	361	G	C361G	6.7	-2.35	39	2	6.23	7.17	NA	6.99	-0.88	41	2	6.88	7.1
Omicron_KP3	C	361	H	C361H	7.25	-1.8	37	2	6.85	7.65	NA	6.95	-0.91	43	2	6.77	7.13
Omicron_KP3	C	361	I	C361I	6.51	-2.54	24	2	6.27	6.75	NA	6.97	-0.89	35	2	6.89	7.06
Omicron_KP3	C	361	K	C361K	7.15	-1.9	28	2	6.75	7.56	NA	7.05	-0.82	28	2	6.82	7.28
Omicron_KP3	C	361	L	C361L	6.81	-2.25	39	2	6.42	7.19	NA	7.03	-0.84	45	2	6.88	7.18
Omicron_KP3	C	361	M	C361M	7.16	-1.9	40	2	6.81	7.5	NA	6.9	-0.97	45	2	6.69	7.11
Omicron_KP3	C	361	N	C361N	7.27	-1.78	25	2	6.86	7.68	NA	7.16	-0.7	30	2	6.93	7.4
Omicron_KP3	C	361	P	C361P	7.17	-1.88	24	2	6.72	7.62	NA	7.15	-0.72	30	2	7.04	7.25
Omicron_KP3	C	361	Q	C361Q	7.23	-1.82	33	2	6.88	7.58	NA	7.15	-0.71	37	2	6.99	7.32
Omicron_KP3	C	361	R	C361R	7.02	-2.04	26	2	6.38	7.66	NA	7.1	-0.77	32	2	6.96	7.24
Omicron_KP3	C	361	S	C361S	7.09	-1.97	33	2	6.71	7.46	NA	7.15	-0.72	36	2	7.18	7.11
Omicron_KP3	C	361	T	C361T	7.33	-1.73	32	2	6.91	7.74	NA	7.22	-0.65	37	2	6.92	7.51
Omicron_KP3	C	361	V	C361V	6.99	-2.06	44	2	6.63	7.36	NA	6.98	-0.89	47	2	6.78	7.17
Omicron_KP3	C	361	W	C361W	6.99	-2.06	33	2	6.71	7.27	NA	6.9	-0.96	36	2	6.68	7.13
Omicron_KP3	C	361	Y	C361Y	6.94	-2.11	30	2	6.68	7.21	NA	6.76	-1.11	34	2	6.58	6.94
Omicron_KP3	V	362	-	V362-	8.71	-0.34	34	2	8.26	9.17	NA	7.66	-0.21	34	2	7.44	7.87
Omicron_KP3	V	362	A	V362A	8.7	-0.35	39	2	8.33	9.07	NA	7.26	-0.6	45	2	7.12	7.4
Omicron_KP3	V	362	C	V362C	8.75	-0.3	34	2	8.38	9.12	NA	7.57	-0.3	36	2	7.33	7.81
Omicron_KP3	V	362	D	V362D	8.61	-0.44	31	2	8.32	8.9	NA	7.51	-0.35	31	2	7.59	7.44
Omicron_KP3	V	362	E	V362E	8.84	-0.22	20	2	8.52	9.16	NA	7.67	-0.2	21	2	7.45	7.89
Omicron_KP3	V	362	F	V362F	8.83	-0.22	23	2	8.42	9.24	NA	7.45	-0.42	28	2	7.27	7.63
Omicron_KP3	V	362	G	V362G	8.05	-1.01	30	2	7.66	8.43	NA	7.08	-0.79	33	2	7	7.15
Omicron_KP3	V	362	H	V362H	8.92	-0.13	31	2	8.58	9.26	NA	7.6	-0.26	32	2	7.53	7.68
Omicron_KP3	V	362	I	V362I	9.1	0.04	36	2	8.72	9.48	NA	7.8	-0.07	37	2	7.64	7.95
Omicron_KP3	V	362	K	V362K	8.91	-0.14	33	2	8.5	9.33	NA	7.66	-0.2	34	2	7.56	7.77
Omicron_KP3	V	362	L	V362L	9	-0.05	44	2	8.68	9.33	NA	7.57	-0.29	45	2	7.5	7.64
Omicron_KP3	V	362	M	V362M	9.03	-0.03	26	2	8.67	9.38	NA	7.76	-0.1	30	2	7.6	7.93
Omicron_KP3	V	362	N	V362N	8.89	-0.16	41	2	8.57	9.21	NA	7.72	-0.15	46	2	7.77	7.67
Omicron_KP3	V	362	P	V362P	7.03	-2.02	29	2	6.47	7.59	NA	6.92	-0.94	32	2	6.72	7.12
Omicron_KP3	V	362	Q	V362Q	9.06	0.01	27	2	8.65	9.47	NA	7.81	-0.06	31	2	7.73	7.89
Omicron_KP3	V	362	R	V362R	8.98	-0.07	26	2	8.62	9.34	NA	7.69	-0.18	32	2	7.53	7.84
Omicron_KP3	V	362	S	V362S	8.81	-0.24	37	2	8.51	9.11	NA	7.83	-0.03	38	2	7.71	7.96
Omicron_KP3	V	362	T	V362T	9.03	-0.02	29	2	8.69	9.37	NA	8.03	0.16	34	2	8.01	8.04
Omicron_KP3	V	362	V	V362V	9.05	0	3985	2	8.68	9.43	NA	7.87	0	4399	2	7.76	7.97
Omicron_KP3	V	362	W	V362W	8.85	-0.2	35	2	8.52	9.19	NA	7.8	-0.07	33	2	7.85	7.74
Omicron_KP3	V	362	Y	V362Y	8.99	-0.07	36	2	8.64	9.33	NA	7.93	0.06	39	2	7.88	7.98
Omicron_KP3	A	363	-	A363-	8.63	-0.42	34	2	8.33	8.94	NA	7.46	-0.41	34	2	7.26	7.66
Omicron_KP3	A	363	A	A363A	9.05	0	3985	2	8.68	9.43	NA	7.87	0	4399	2	7.76	7.97
Omicron_KP3	A	363	C	A363C	8.56	-0.49	29	2	8.19	8.93	NA	7.53	-0.33	29	2	7.53	7.54
Omicron_KP3	A	363	D	A363D	7.26	-1.79	28	2	7.01	7.52	NA	6.8	-1.07	32	2	6.67	6.92
Omicron_KP3	A	363	E	A363E	7.83	-1.23	48	2	7.43	8.23	NA	6.94	-0.93	52	2	6.75	7.13
Omicron_KP3	A	363	F	A363F	8.92	-0.13	31	2	8.58	9.27	NA	7.87	0.01	36	2	7.88	7.87
Omicron_KP3	A	363	G	A363G	8.8	-0.26	35	2	8.42	9.18	NA	7.34	-0.53	37	2	7.24	7.44
Omicron_KP3	A	363	H	A363H	8.54	-0.51	36	2	8.24	8.84	NA	7.15	-0.72	43	2	7.07	7.23
Omicron_KP3	A	363	I	A363I	9.07	0.02	28	2	8.69	9.45	NA	7.94	0.08	32	2	7.95	7.94
Omicron_KP3	A	363	K	A363K	8.25	-0.8	34	2	7.95	8.56	NA	7.04	-0.83	38	2	7.09	6.98
Omicron_KP3	A	363	L	A363L	8.9	-0.15	37	2	8.42	9.39	NA	7.93	0.06	37	2	7.6	8.26
Omicron_KP3	A	363	M	A363M	8.89	-0.16	29	2	8.41	9.38	NA	7.67	-0.2	32	2	7.55	7.79
Omicron_KP3	A	363	N	A363N	8.12	-0.93	15	2	7.86	8.38	NA	7.07	-0.8	19	2	6.85	7.29
Omicron_KP3	A	363	P	A363P	8.93	-0.12	24	2	8.57	9.3	NA	7.83	-0.04	29	2	7.73	7.92
Omicron_KP3	A	363	Q	A363Q	8.66	-0.39	22	2	8.33	8.99	NA	7.44	-0.43	22	2	7.53	7.35
Omicron_KP3	A	363	R	A363R	8.11	-0.94	6	2	7.68	8.54	NA	6.99	-0.87	11	2	6.72	7.26
Omicron_KP3	A	363	S	A363S	8.88	-0.17	40	2	8.6	9.17	NA	7.53	-0.34	44	2	7.38	7.68
Omicron_KP3	A	363	T	A363T	8.72	-0.33	34	2	8.42	9.03	NA	7.27	-0.59	39	2	7.15	7.4
Omicron_KP3	A	363	V	A363V	9.09	0.04	34	2	8.64	9.54	NA	7.85	-0.02	40	2	7.83	7.87
Omicron_KP3	A	363	W	A363W	9.01	-0.04	32	2	8.61	9.42	NA	7.88	0.02	39	2	7.69	8.08
Omicron_KP3	A	363	Y	A363Y	9.13	0.07	32	2	8.76	9.49	NA	7.88	0.01	37	2	7.88	7.88
Omicron_KP3	D	364	-	D364-	7.61	-1.45	31	2	7.3	7.92	NA	6.73	-1.13	36	2	6.7	6.77
Omicron_KP3	D	364	A	D364A	7.59	-1.46	37	2	7.34	7.84	NA	6.72	-1.15	41	2	6.6	6.84
Omicron_KP3	D	364	C	D364C	8	-1.05	37	2	7.68	8.32	NA	6.74	-1.13	44	2	6.59	6.89
Omicron_KP3	D	364	D	D364D	9.05	0	3985	2	8.68	9.43	NA	7.87	0	4399	2	7.76	7.97
Omicron_KP3	D	364	E	D364E	8.74	-0.31	34	2	8.42	9.05	NA	7.06	-0.81	35	2	7.08	7.04
Omicron_KP3	D	364	F	D364F	7.33	-1.72	25	2	7.04	7.63	NA	6.65	-1.22	31	2	6.53	6.77
Omicron_KP3	D	364	G	D364G	7.55	-1.5	36	2	7.08	8.02	NA	6.74	-1.13	40	2	6.63	6.84
Omicron_KP3	D	364	H	D364H	8.35	-0.7	46	2	8.06	8.64	NA	6.97	-0.9	45	2	6.86	7.08
Omicron_KP3	D	364	I	D364I	7.49	-1.56	30	2	7.12	7.87	NA	6.84	-1.02	37	2	6.6	7.09
Omicron_KP3	D	364	K	D364K	8.22	-0.83	33	2	7.84	8.6	NA	6.89	-0.98	39	2	6.8	6.98
Omicron_KP3	D	364	L	D364L	7.76	-1.29	31	2	7.49	8.03	NA	6.82	-1.05	37	2	6.66	6.98
Omicron_KP3	D	364	M	D364M	8.07	-0.98	32	2	7.78	8.37	NA	6.68	-1.19	40	2	6.53	6.83
Omicron_KP3	D	364	N	D364N	8.93	-0.12	36	2	8.56	9.31	NA	7.61	-0.25	40	2	7.37	7.85
Omicron_KP3	D	364	P	D364P	8.04	-1.02	40	2	7.75	8.32	NA	6.95	-0.91	37	2	6.79	7.11
Omicron_KP3	D	364	Q	D364Q	8.29	-0.76	28	2	8.11	8.48	NA	6.81	-1.06	31	2	6.72	6.9
Omicron_KP3	D	364	R	D364R	8.01	-1.04	29	2	7.69	8.33	NA	6.83	-1.04	32	2	6.65	7.01
Omicron_KP3	D	364	S	D364S	8.57	-0.49	32	2	8.32	8.81	NA	7.1	-0.77	35	2	6.91	7.28
Omicron_KP3	D	364	T	D364T	8.31	-0.75	39	2	8.01	8.6	NA	6.86	-1.01	43	2	6.68	7.04
Omicron_KP3	D	364	V	D364V	7.48	-1.58	39	2	7.13	7.82	NA	6.69	-1.18	46	2	6.63	6.75
Omicron_KP3	D	364	W	D364W	7.16	-1.89	37	2	6.88	7.45	NA	6.61	-1.25	44	2	6.51	6.72
Omicron_KP3	D	364	Y	D364Y	7.43	-1.62	30	2	7.06	7.8	NA	6.58	-1.29	37	2	6.59	6.57
Omicron_KP3	Y	365	-	Y365-	6.84	-2.21	43	2	6.4	7.27	NA	6.85	-1.02	48	2	6.72	6.98
Omicron_KP3	Y	365	A	Y365A	8.9	-0.16	35	2	8.62	9.18	NA	7.56	-0.31	36	2	7.36	7.76
Omicron_KP3	Y	365	C	Y365C	7.83	-1.23	54	2	7.53	8.13	NA	7.38	-0.49	54	2	7.16	7.59
Omicron_KP3	Y	365	D	Y365D	8.16	-0.89	47	2	7.85	8.47	NA	7.1	-0.77	52	2	7.05	7.14
Omicron_KP3	Y	365	E	Y365E	8.29	-0.76	41	2	7.91	8.68	NA	7.21	-0.66	44	2	7.1	7.32
Omicron_KP3	Y	365	F	Y365F	9.15	0.1	36	2	8.82	9.49	NA	7.94	0.08	42	2	8.02	7.86
Omicron_KP3	Y	365	G	Y365G	8.54	-0.52	37	2	8.24	8.84	NA	7.47	-0.4	40	2	7.33	7.61
Omicron_KP3	Y	365	H	Y365H	8.5	-0.55	45	2	8.1	8.89	NA	7.04	-0.82	48	2	6.92	7.16
Omicron_KP3	Y	365	I	Y365I	8.98	-0.07	49	2	8.67	9.29	NA	7.84	-0.03	51	2	7.77	7.91
Omicron_KP3	Y	365	K	Y365K	8.5	-0.55	35	2	8.16	8.84	NA	7.08	-0.79	37	2	6.83	7.33
Omicron_KP3	Y	365	L	Y365L	9.05	0	45	2	8.65	9.45	NA	7.96	0.09	52	2	7.96	7.95
Omicron_KP3	Y	365	M	Y365M	9.1	0.05	45	2	8.69	9.51	NA	7.74	-0.13	50	2	7.62	7.86
Omicron_KP3	Y	365	N	Y365N	7.94	-1.11	45	2	7.52	8.35	NA	7.01	-0.86	46	2	7.02	7
Omicron_KP3	Y	365	P	Y365P	8.71	-0.34	34	2	8.47	8.96	NA	7.64	-0.23	37	2	7.5	7.78
Omicron_KP3	Y	365	Q	Y365Q	8.42	-0.63	33	2	8.13	8.72	NA	7.28	-0.59	33	2	7.05	7.51
Omicron_KP3	Y	365	R	Y365R	8.29	-0.76	35	2	8.04	8.54	NA	7.06	-0.81	36	2	6.92	7.2
Omicron_KP3	Y	365	S	Y365S	8.66	-0.39	38	2	8.24	9.08	NA	7.44	-0.43	38	2	7.3	7.58
Omicron_KP3	Y	365	T	Y365T	8.82	-0.23	39	2	8.49	9.14	NA	7.66	-0.21	39	2	7.54	7.77
Omicron_KP3	Y	365	V	Y365V	9	-0.05	46	2	8.58	9.43	NA	7.92	0.05	48	2	7.72	8.11
Omicron_KP3	Y	365	W	Y365W	9.1	0.05	59	2	8.65	9.55	NA	7.89	0.03	66	2	7.75	8.04
Omicron_KP3	Y	365	Y	Y365Y	9.05	0	3985	2	8.68	9.43	NA	7.87	0	4399	2	7.76	7.97
Omicron_KP3	S	366	-	S366-	6.12	-2.94	39	2	5.65	6.58	NA	6.76	-1.1	49	2	6.61	6.92
Omicron_KP3	S	366	A	S366A	9	-0.05	48	2	8.54	9.46	NA	7.77	-0.1	51	2	7.71	7.83
Omicron_KP3	S	366	C	S366C	7.16	-1.89	37	2	6.87	7.45	NA	6.7	-1.16	41	2	6.55	6.86
Omicron_KP3	S	366	D	S366D	8.95	-0.1	36	2	8.49	9.41	NA	7.78	-0.08	40	2	7.78	7.79
Omicron_KP3	S	366	E	S366E	8.9	-0.15	38	2	8.55	9.25	NA	7.84	-0.02	39	2	7.84	7.84
Omicron_KP3	S	366	F	S366F	8.16	-0.89	54	2	7.96	8.36	NA	6.94	-0.93	58	2	6.74	7.13
Omicron_KP3	S	366	G	S366G	8.97	-0.08	37	2	8.64	9.3	NA	7.85	-0.02	39	2	7.66	8.04
Omicron_KP3	S	366	H	S366H	8.85	-0.2	25	2	8.63	9.08	NA	7.69	-0.18	30	2	7.72	7.65
Omicron_KP3	S	366	I	S366I	7.32	-1.73	27	2	7.16	7.48	NA	6.68	-1.19	32	2	6.64	6.72
Omicron_KP3	S	366	K	S366K	9.1	0.04	39	2	8.74	9.45	NA	7.71	-0.15	41	2	7.65	7.78
Omicron_KP3	S	366	L	S366L	8.46	-0.59	46	2	8.16	8.77	NA	6.99	-0.87	49	2	6.84	7.15
Omicron_KP3	S	366	M	S366M	8.83	-0.22	40	2	8.47	9.19	NA	7.22	-0.65	41	2	7.04	7.4
Omicron_KP3	S	366	N	S366N	9.07	0.02	44	2	8.66	9.48	NA	7.91	0.04	45	2	7.71	8.1
Omicron_KP3	S	366	P	S366P	8.01	-1.04	27	2	7.48	8.54	NA	6.75	-1.11	32	2	6.66	6.84
Omicron_KP3	S	366	Q	S366Q	8.8	-0.26	27	2	8.51	9.08	NA	7.78	-0.09	30	2	7.64	7.92
Omicron_KP3	S	366	R	S366R	8.98	-0.07	31	2	8.7	9.26	NA	7.86	-0.01	37	2	7.79	7.94
Omicron_KP3	S	366	S	S366S	9.05	0	3985	2	8.68	9.43	NA	7.87	0	4399	2	7.76	7.97
Omicron_KP3	S	366	T	S366T	9.05	0	39	2	8.7	9.4	NA	7.91	0.04	40	2	7.82	8
Omicron_KP3	S	366	V	S366V	7.92	-1.14	28	2	7.66	8.17	NA	6.72	-1.14	33	2	6.59	6.86
Omicron_KP3	S	366	W	S366W	8.1	-0.95	39	2	7.94	8.26	NA	6.82	-1.04	39	2	6.72	6.92
Omicron_KP3	S	366	Y	S366Y	8.33	-0.72	36	2	7.97	8.69	NA	7	-0.86	37	2	6.96	7.05
Omicron_KP3	V	367	-	V367-	8.31	-0.74	35	2	7.85	8.77	NA	7.06	-0.81	40	2	6.93	7.19
Omicron_KP3	V	367	A	V367A	8.99	-0.07	48	2	8.56	9.41	NA	7.77	-0.1	51	2	7.69	7.85
Omicron_KP3	V	367	C	V367C	8.84	-0.21	42	2	8.48	9.2	NA	7.7	-0.17	46	2	7.56	7.83
Omicron_KP3	V	367	D	V367D	9	-0.05	47	2	8.52	9.48	NA	7.77	-0.1	53	2	7.52	8.02
Omicron_KP3	V	367	E	V367E	9.08	0.03	46	2	8.8	9.36	NA	7.83	-0.04	47	2	7.71	7.95
Omicron_KP3	V	367	F	V367F	9.13	0.08	37	2	8.7	9.56	NA	7.89	0.02	40	2	7.75	8.03
Omicron_KP3	V	367	G	V367G	9.01	-0.04	37	2	8.68	9.34	NA	7.87	0	42	2	7.82	7.91
Omicron_KP3	V	367	H	V367H	8.99	-0.06	45	2	8.57	9.41	NA	7.72	-0.15	49	2	7.62	7.81
Omicron_KP3	V	367	I	V367I	9.12	0.06	39	2	8.77	9.47	NA	7.87	0.01	48	2	7.76	7.98
Omicron_KP3	V	367	K	V367K	9.09	0.04	33	2	8.69	9.49	NA	8.01	0.14	36	2	7.79	8.23
Omicron_KP3	V	367	L	V367L	9.07	0.01	43	2	8.71	9.43	NA	7.77	-0.1	48	2	7.77	7.77
Omicron_KP3	V	367	M	V367M	9.05	0	47	2	8.65	9.45	NA	7.92	0.05	56	2	7.72	8.11
Omicron_KP3	V	367	N	V367N	9.04	-0.01	42	2	8.72	9.36	NA	7.7	-0.17	48	2	7.68	7.72
Omicron_KP3	V	367	P	V367P	8.67	-0.38	33	2	8.24	9.1	NA	7.33	-0.53	36	2	7.13	7.53
Omicron_KP3	V	367	Q	V367Q	9.11	0.06	29	2	8.8	9.42	NA	7.9	0.04	38	2	7.64	8.16
Omicron_KP3	V	367	R	V367R	8.93	-0.12	34	2	8.5	9.35	NA	7.81	-0.06	38	2	7.86	7.76
Omicron_KP3	V	367	S	V367S	9.05	0	40	2	8.63	9.48	NA	7.82	-0.04	43	2	7.72	7.93
Omicron_KP3	V	367	T	V367T	9.2	0.15	26	2	8.83	9.57	NA	7.87	0.01	27	2	7.86	7.89
Omicron_KP3	V	367	V	V367V	9.05	0	3985	2	8.68	9.43	NA	7.87	0	4399	2	7.76	7.97
Omicron_KP3	V	367	W	V367W	9.13	0.08	48	2	8.74	9.52	NA	7.91	0.05	55	2	7.89	7.94
Omicron_KP3	V	367	Y	V367Y	9.14	0.09	51	2	8.69	9.59	NA	7.98	0.11	58	2	7.75	8.21
Omicron_KP3	L	368	-	L368-	8.01	-1.04	34	2	7.82	8.2	NA	6.99	-0.88	36	2	6.92	7.05
Omicron_KP3	L	368	A	L368A	8.18	-0.87	23	2	7.92	8.45	NA	6.97	-0.9	25	2	6.78	7.15
Omicron_KP3	L	368	C	L368C	6.92	-2.13	38	2	6.47	7.38	NA	6.82	-1.05	42	2	6.7	6.93
Omicron_KP3	L	368	D	L368D	5.77	-3.28	37	2	5.6	5.94	NA	6.71	-1.16	40	2	6.66	6.76
Omicron_KP3	L	368	E	L368E	5.43	-3.62	38	2	5.17	5.69	NA	6.65	-1.22	42	2	6.54	6.76
Omicron_KP3	L	368	F	L368F	8.87	-0.18	39	2	8.46	9.29	NA	7.62	-0.24	44	2	7.57	7.68
Omicron_KP3	L	368	G	L368G	5.79	-3.26	27	2	5.72	5.87	NA	6.54	-1.33	31	2	6.5	6.58
Omicron_KP3	L	368	H	L368H	5.77	-3.28	30	2	5.65	5.89	NA	6.54	-1.33	35	2	6.4	6.68
Omicron_KP3	L	368	I	L368I	9.12	0.07	32	2	8.85	9.4	NA	8.01	0.15	34	2	7.93	8.1
Omicron_KP3	L	368	K	L368K	6.05	-3.01	29	2	5.83	6.26	NA	6.67	-1.2	35	2	6.45	6.89
Omicron_KP3	L	368	L	L368L	9.05	0	3985	2	8.68	9.43	NA	7.87	0	4399	2	7.76	7.97
Omicron_KP3	L	368	M	L368M	8.98	-0.08	44	2	8.68	9.27	NA	7.66	-0.2	50	2	7.53	7.8
Omicron_KP3	L	368	N	L368N	5.9	-3.15	38	2	5.83	5.98	NA	6.58	-1.28	37	2	6.49	6.68
Omicron_KP3	L	368	P	L368P	7.11	-1.94	19	2	6.67	7.55	NA	6.85	-1.01	23	2	6.82	6.89
Omicron_KP3	L	368	Q	L368Q	5.65	-3.4	26	2	5.47	5.84	NA	6.75	-1.12	31	2	6.6	6.9
Omicron_KP3	L	368	R	L368R	5.64	-3.42	31	2	5.38	5.89	NA	6.51	-1.36	38	2	6.37	6.64
Omicron_KP3	L	368	S	L368S	5.78	-3.28	27	2	5.62	5.94	NA	6.72	-1.15	29	2	6.46	6.98
Omicron_KP3	L	368	T	L368T	6.44	-2.61	28	2	6.27	6.61	NA	6.75	-1.11	35	2	6.6	6.91
Omicron_KP3	L	368	V	L368V	9.04	-0.02	34	2	8.64	9.43	NA	7.87	0	39	2	7.78	7.96
Omicron_KP3	L	368	W	L368W	8.42	-0.63	31	2	8.19	8.65	NA	7.12	-0.74	39	2	6.95	7.29
Omicron_KP3	L	368	Y	L368Y	6.38	-2.67	32	2	6.01	6.75	NA	6.64	-1.22	36	2	6.56	6.73
Omicron_KP3	Y	369	-	Y369-	8.62	-0.43	28	2	8.33	8.91	NA	7.25	-0.61	31	2	7.02	7.49
Omicron_KP3	Y	369	A	Y369A	9.06	0	27	2	8.7	9.41	NA	7.89	0.02	30	2	7.83	7.94
Omicron_KP3	Y	369	C	Y369C	8.24	-0.82	40	2	7.93	8.54	NA	7.6	-0.27	42	2	7.39	7.81
Omicron_KP3	Y	369	D	Y369D	9.01	-0.04	25	2	8.56	9.46	NA	7.87	0	27	2	7.83	7.9
Omicron_KP3	Y	369	E	Y369E	9.24	0.19	36	2	8.95	9.53	NA	7.85	-0.02	44	2	7.77	7.93
Omicron_KP3	Y	369	F	Y369F	9.13	0.07	33	2	8.73	9.52	NA	7.97	0.1	36	2	7.84	8.1
Omicron_KP3	Y	369	G	Y369G	8.77	-0.29	27	2	8.21	9.32	NA	7.69	-0.18	33	2	7.58	7.8
Omicron_KP3	Y	369	H	Y369H	9.11	0.06	29	2	8.61	9.61	NA	7.77	-0.09	28	2	7.77	7.78
Omicron_KP3	Y	369	I	Y369I	8.87	-0.18	26	2	8.47	9.28	NA	7.68	-0.18	28	2	7.47	7.9
Omicron_KP3	Y	369	K	Y369K	9.16	0.11	15	2	8.77	9.55	NA	7.78	-0.08	22	2	7.73	7.84
Omicron_KP3	Y	369	L	Y369L	8.97	-0.08	31	2	8.39	9.56	NA	7.79	-0.08	37	2	7.55	8.03
Omicron_KP3	Y	369	M	Y369M	9.03	-0.02	38	2	8.65	9.41	NA	7.79	-0.08	40	2	7.53	8.04
Omicron_KP3	Y	369	N	Y369N	9.06	0.01	25	2	8.68	9.44	NA	7.78	-0.09	29	2	7.63	7.93
Omicron_KP3	Y	369	P	Y369P	8.9	-0.15	21	2	8.59	9.21	NA	7.44	-0.43	26	2	7.36	7.52
Omicron_KP3	Y	369	Q	Y369Q	9.12	0.06	14	2	8.69	9.54	NA	8.05	0.19	15	2	8	8.1
Omicron_KP3	Y	369	R	Y369R	9.13	0.08	47	2	8.73	9.52	NA	8.06	0.19	47	2	7.96	8.15
Omicron_KP3	Y	369	S	Y369S	9.17	0.12	28	2	8.82	9.53	NA	7.95	0.08	29	2	7.78	8.12
Omicron_KP3	Y	369	T	Y369T	9.11	0.06	28	2	8.74	9.47	NA	7.84	-0.02	29	2	7.65	8.04
Omicron_KP3	Y	369	V	Y369V	8.8	-0.25	27	2	8.35	9.25	NA	7.65	-0.22	30	2	7.53	7.76
Omicron_KP3	Y	369	W	Y369W	8.97	-0.09	26	2	8.58	9.35	NA	7.67	-0.2	28	2	7.49	7.85
Omicron_KP3	Y	369	Y	Y369Y	9.05	0	3985	2	8.68	9.43	NA	7.87	0	4399	2	7.76	7.97
Omicron_KP3	N	370	-	N370-	7.86	-1.19	39	2	7.7	8.03	NA	6.89	-0.97	39	2	6.71	7.07
Omicron_KP3	N	370	A	N370A	9.09	0.04	33	2	8.69	9.49	NA	7.8	-0.06	35	2	7.67	7.93
Omicron_KP3	N	370	C	N370C	7.89	-1.16	36	2	7.61	8.18	NA	7.05	-0.82	40	2	6.98	7.13
Omicron_KP3	N	370	D	N370D	9.04	-0.01	36	2	8.63	9.46	NA	7.94	0.08	38	2	7.85	8.03
Omicron_KP3	N	370	E	N370E	9.12	0.07	20	2	8.83	9.41	NA	7.94	0.08	25	2	8.04	7.85
Omicron_KP3	N	370	F	N370F	8.51	-0.55	30	2	8.28	8.73	NA	7.19	-0.68	29	2	7.13	7.24
Omicron_KP3	N	370	G	N370G	8.81	-0.25	30	2	8.43	9.18	NA	7.64	-0.22	36	2	7.42	7.87
Omicron_KP3	N	370	H	N370H	8.82	-0.23	33	2	8.43	9.21	NA	7.9	0.04	34	2	7.89	7.92
Omicron_KP3	N	370	I	N370I	8.23	-0.82	32	2	8.03	8.44	NA	7.08	-0.78	33	2	6.91	7.25
Omicron_KP3	N	370	K	N370K	9.14	0.09	35	2	8.67	9.6	NA	7.98	0.11	37	2	7.93	8.03
Omicron_KP3	N	370	L	N370L	8.73	-0.33	40	2	8.49	8.97	NA	7.34	-0.52	43	2	7.26	7.43
Omicron_KP3	N	370	M	N370M	8.92	-0.14	19	2	8.54	9.29	NA	7.46	-0.41	25	2	7.13	7.79
Omicron_KP3	N	370	N	N370N	9.05	0	3985	2	8.68	9.43	NA	7.87	0	4399	2	7.76	7.97
Omicron_KP3	N	370	P	N370P	8.91	-0.14	23	2	8.62	9.2	NA	7.56	-0.3	24	2	7.36	7.77
Omicron_KP3	N	370	Q	N370Q	9.1	0.05	33	2	8.79	9.4	NA	7.88	0.01	36	2	7.7	8.06
Omicron_KP3	N	370	R	N370R	9.02	-0.03	27	2	8.65	9.39	NA	8.01	0.14	30	2	7.86	8.16
Omicron_KP3	N	370	S	N370S	9.19	0.13	27	2	8.77	9.61	NA	7.8	-0.07	31	2	7.55	8.05
Omicron_KP3	N	370	T	N370T	9.04	-0.02	33	2	8.68	9.39	NA	7.94	0.07	38	2	7.81	8.07
Omicron_KP3	N	370	V	N370V	8.27	-0.78	38	2	7.77	8.77	NA	7.05	-0.81	40	2	6.94	7.17
Omicron_KP3	N	370	W	N370W	8.48	-0.57	33	2	8.15	8.82	NA	7.06	-0.81	34	2	6.87	7.25
Omicron_KP3	N	370	Y	N370Y	8.68	-0.37	34	2	8.46	8.9	NA	7.43	-0.44	36	2	7.28	7.57
Omicron_KP3	F	371	-	F371-	9.06	0.01	32	2	8.75	9.36	NA	7.83	-0.04	32	2	7.75	7.9
Omicron_KP3	F	371	A	F371A	8.98	-0.07	39	2	8.62	9.34	NA	7.69	-0.17	40	2	7.71	7.68
Omicron_KP3	F	371	C	F371C	8.64	-0.41	38	2	8.34	8.95	NA	7.59	-0.27	41	2	7.56	7.63
Omicron_KP3	F	371	D	F371D	8.79	-0.26	27	2	8.51	9.07	NA	7.4	-0.46	30	2	7.37	7.44
Omicron_KP3	F	371	E	F371E	8.93	-0.13	24	2	8.62	9.23	NA	7.65	-0.22	26	2	7.65	7.65
Omicron_KP3	F	371	F	F371F	9.05	0	3985	2	8.68	9.43	NA	7.87	0	4399	2	7.76	7.97
Omicron_KP3	F	371	G	F371G	8.81	-0.25	34	2	8.45	9.17	NA	7.7	-0.17	40	2	7.48	7.92
Omicron_KP3	F	371	H	F371H	8.96	-0.09	30	2	8.51	9.42	NA	8	0.14	31	2	8.03	7.97
Omicron_KP3	F	371	I	F371I	9.08	0.03	30	2	8.75	9.41	NA	7.78	-0.08	31	2	7.64	7.92
Omicron_KP3	F	371	K	F371K	9.01	-0.05	41	2	8.66	9.35	NA	7.79	-0.07	43	2	7.88	7.71
Omicron_KP3	F	371	L	F371L	9	-0.06	37	2	8.71	9.28	NA	7.82	-0.05	38	2	7.76	7.88
Omicron_KP3	F	371	M	F371M	8.96	-0.09	27	2	8.49	9.43	NA	7.81	-0.06	34	2	7.72	7.89
Omicron_KP3	F	371	N	F371N	9.04	-0.01	34	2	8.63	9.46	NA	7.7	-0.17	35	2	7.49	7.91
Omicron_KP3	F	371	P	F371P	8.69	-0.36	19	2	8.36	9.03	NA	7.38	-0.48	22	2	7.05	7.71
Omicron_KP3	F	371	Q	F371Q	9.01	-0.04	35	2	8.64	9.39	NA	7.81	-0.06	37	2	7.6	8.02
Omicron_KP3	F	371	R	F371R	8.93	-0.12	20	2	8.6	9.27	NA	7.61	-0.25	22	2	7.52	7.7
Omicron_KP3	F	371	S	F371S	8.97	-0.08	27	2	8.65	9.3	NA	7.91	0.04	28	2	7.8	8.01
Omicron_KP3	F	371	T	F371T	8.98	-0.07	23	2	8.62	9.34	NA	7.55	-0.32	25	2	7.74	7.35
Omicron_KP3	F	371	V	F371V	8.89	-0.16	41	2	8.59	9.2	NA	7.84	-0.02	42	2	7.72	7.97
Omicron_KP3	F	371	W	F371W	8.99	-0.06	29	2	8.63	9.35	NA	7.94	0.07	33	2	7.86	8.01
Omicron_KP3	F	371	Y	F371Y	9.13	0.07	35	2	8.86	9.4	NA	7.88	0.01	35	2	7.7	8.06
Omicron_KP3	A	372	-	A372-	9	-0.05	43	2	8.6	9.4	NA	7.9	0.04	44	2	7.73	8.07
Omicron_KP3	A	372	A	A372A	9.05	0	3985	2	8.68	9.43	NA	7.87	0	4399	2	7.76	7.97
Omicron_KP3	A	372	C	A372C	7.95	-1.1	42	2	7.76	8.14	NA	7.01	-0.86	52	2	7.01	7.01
Omicron_KP3	A	372	D	A372D	8.7	-0.36	35	2	8.43	8.96	NA	7.42	-0.45	37	2	7.34	7.5
Omicron_KP3	A	372	E	A372E	8.98	-0.08	36	2	8.64	9.31	NA	7.68	-0.18	37	2	7.47	7.9
Omicron_KP3	A	372	F	A372F	8.84	-0.21	39	2	8.49	9.2	NA	7.51	-0.36	43	2	7.34	7.67
Omicron_KP3	A	372	G	A372G	9.26	0.21	49	2	8.91	9.62	NA	7.82	-0.05	48	2	7.7	7.93
Omicron_KP3	A	372	H	A372H	8.95	-0.1	39	2	8.46	9.44	NA	7.71	-0.16	40	2	7.43	7.99
Omicron_KP3	A	372	I	A372I	8.79	-0.27	36	2	8.48	9.09	NA	7.39	-0.48	43	2	7.29	7.48
Omicron_KP3	A	372	K	A372K	8.88	-0.17	31	2	8.54	9.23	NA	7.87	0.01	33	2	7.83	7.92
Omicron_KP3	A	372	L	A372L	8.89	-0.17	40	2	8.56	9.22	NA	7.74	-0.12	43	2	7.58	7.9
Omicron_KP3	A	372	M	A372M	8.86	-0.2	48	2	8.45	9.26	NA	7.81	-0.05	51	2	7.75	7.88
Omicron_KP3	A	372	N	A372N	8.91	-0.14	21	2	8.51	9.31	NA	7.64	-0.23	23	2	7.76	7.52
Omicron_KP3	A	372	P	A372P	8.69	-0.36	31	2	8.38	9	NA	7.15	-0.72	34	2	6.89	7.41
Omicron_KP3	A	372	Q	A372Q	8.97	-0.08	44	2	8.63	9.31	NA	7.8	-0.07	45	2	7.61	7.99
Omicron_KP3	A	372	R	A372R	9.05	0	43	2	8.63	9.47	NA	7.81	-0.06	43	2	7.72	7.9
Omicron_KP3	A	372	S	A372S	8.79	-0.27	33	2	8.32	9.25	NA	7.82	-0.04	34	2	7.71	7.94
Omicron_KP3	A	372	T	A372T	8.92	-0.13	39	2	8.53	9.31	NA	7.73	-0.13	41	2	7.7	7.76
Omicron_KP3	A	372	V	A372V	9	-0.05	30	2	8.67	9.33	NA	7.85	-0.02	29	2	7.62	8.08
Omicron_KP3	A	372	W	A372W	8.61	-0.44	29	2	8.33	8.88	NA	7.19	-0.68	33	2	7.02	7.36
Omicron_KP3	A	372	Y	A372Y	8.75	-0.3	41	2	8.39	9.11	NA	7.54	-0.33	41	2	7.38	7.69
Omicron_KP3	P	373	-	P373-	8.72	-0.33	31	2	8.41	9.04	NA	7.13	-0.73	31	2	7	7.26
Omicron_KP3	P	373	A	P373A	8.63	-0.42	36	2	8.24	9.02	NA	7.02	-0.84	38	2	6.84	7.21
Omicron_KP3	P	373	C	P373C	6.78	-2.28	28	2	6.29	7.26	NA	6.8	-1.06	35	2	6.71	6.9
Omicron_KP3	P	373	D	P373D	9.03	-0.02	37	2	8.76	9.31	NA	7.69	-0.18	39	2	7.56	7.81
Omicron_KP3	P	373	E	P373E	8.95	-0.1	28	2	8.62	9.27	NA	7.45	-0.42	32	2	7.05	7.85
Omicron_KP3	P	373	F	P373F	7.9	-1.15	37	2	7.62	8.17	NA	6.83	-1.04	42	2	6.73	6.92
Omicron_KP3	P	373	G	P373G	8.94	-0.12	34	2	8.61	9.27	NA	7.41	-0.45	36	2	7.23	7.59
Omicron_KP3	P	373	H	P373H	8.8	-0.25	25	2	8.53	9.08	NA	7.73	-0.14	24	2	7.59	7.87
Omicron_KP3	P	373	I	P373I	7.25	-1.81	37	2	6.92	7.57	NA	6.57	-1.3	44	2	6.49	6.64
Omicron_KP3	P	373	K	P373K	8.86	-0.2	31	2	8.4	9.31	NA	7.53	-0.34	36	2	7.37	7.68
Omicron_KP3	P	373	L	P373L	8	-1.05	42	2	7.72	8.28	NA	6.86	-1.01	48	2	6.78	6.94
Omicron_KP3	P	373	M	P373M	7.79	-1.26	34	2	7.38	8.2	NA	6.78	-1.09	42	2	6.59	6.97
Omicron_KP3	P	373	N	P373N	8.92	-0.13	31	2	8.51	9.33	NA	7.62	-0.25	31	2	7.42	7.82
Omicron_KP3	P	373	P	P373P	9.05	0	3985	2	8.68	9.43	NA	7.87	0	4399	2	7.76	7.97
Omicron_KP3	P	373	Q	P373Q	8.9	-0.16	38	2	8.53	9.26	NA	7.35	-0.51	41	2	7.27	7.44
Omicron_KP3	P	373	R	P373R	8.89	-0.16	26	2	8.54	9.24	NA	7.14	-0.72	29	2	7.08	7.21
Omicron_KP3	P	373	S	P373S	8.76	-0.3	31	2	8.52	8.99	NA	7.44	-0.43	33	2	7.31	7.57
Omicron_KP3	P	373	T	P373T	8.94	-0.12	26	2	8.64	9.23	NA	7.31	-0.56	31	2	7.08	7.54
Omicron_KP3	P	373	V	P373V	7.92	-1.13	32	2	7.59	8.25	NA	6.62	-1.25	36	2	6.45	6.8
Omicron_KP3	P	373	W	P373W	7.41	-1.64	38	2	7.06	7.75	NA	6.74	-1.12	41	2	6.65	6.84
Omicron_KP3	P	373	Y	P373Y	8.55	-0.51	30	2	8.09	9	NA	7.05	-0.82	36	2	6.85	7.24
Omicron_KP3	F	374	-	F374-	9.11	0.06	66	2	8.7	9.52	NA	7.98	0.11	77	2	7.88	8.07
Omicron_KP3	F	374	A	F374A	9.18	0.13	27	2	8.77	9.58	NA	7.83	-0.04	32	2	7.57	8.09
Omicron_KP3	F	374	C	F374C	8.2	-0.85	33	2	8.01	8.39	NA	7.4	-0.46	37	2	7.1	7.71
Omicron_KP3	F	374	D	F374D	9.1	0.05	38	2	8.75	9.46	NA	7.98	0.12	42	2	7.92	8.05
Omicron_KP3	F	374	E	F374E	9.12	0.07	29	2	8.74	9.51	NA	8.01	0.14	32	2	7.88	8.14
Omicron_KP3	F	374	F	F374F	9.05	0	3985	2	8.68	9.43	NA	7.87	0	4399	2	7.76	7.97
Omicron_KP3	F	374	G	F374G	9.17	0.12	32	2	8.73	9.61	NA	7.91	0.05	32	2	7.63	8.2
Omicron_KP3	F	374	H	F374H	9.09	0.04	29	2	8.66	9.53	NA	7.63	-0.23	33	2	7.53	7.74
Omicron_KP3	F	374	I	F374I	9.03	-0.02	25	2	8.68	9.38	NA	7.68	-0.19	27	2	7.65	7.71
Omicron_KP3	F	374	K	F374K	9.1	0.05	29	2	8.7	9.5	NA	7.82	-0.05	29	2	7.44	8.2
Omicron_KP3	F	374	L	F374L	9.05	0	39	2	8.66	9.44	NA	7.96	0.09	44	2	7.78	8.13
Omicron_KP3	F	374	M	F374M	9.06	0.01	43	2	8.76	9.37	NA	7.67	-0.19	47	2	7.56	7.79
Omicron_KP3	F	374	N	F374N	9.14	0.09	33	2	8.69	9.58	NA	7.95	0.08	34	2	7.68	8.22
Omicron_KP3	F	374	P	F374P	9.07	0.02	29	2	8.67	9.48	NA	7.94	0.08	31	2	7.78	8.11
Omicron_KP3	F	374	Q	F374Q	9.12	0.06	27	2	8.69	9.55	NA	7.91	0.05	33	2	7.88	7.95
Omicron_KP3	F	374	R	F374R	9.12	0.07	28	2	8.73	9.5	NA	7.7	-0.17	32	2	7.66	7.74
Omicron_KP3	F	374	S	F374S	9.12	0.07	32	2	8.72	9.52	NA	7.91	0.05	40	2	7.73	8.1
Omicron_KP3	F	374	T	F374T	9.07	0.01	23	2	8.56	9.57	NA	7.84	-0.03	28	2	7.77	7.91
Omicron_KP3	F	374	V	F374V	8.87	-0.19	34	2	8.57	9.16	NA	7.78	-0.09	36	2	7.52	8.04
Omicron_KP3	F	374	W	F374W	8.99	-0.06	38	2	8.67	9.31	NA	7.9	0.04	37	2	7.72	8.09
Omicron_KP3	F	374	Y	F374Y	9.06	0.01	24	2	8.62	9.5	NA	7.83	-0.03	25	2	7.53	8.14
Omicron_KP3	F	375	-	F375-	NA	NA	0	0	NA	NA	NA	NA	NA	0	0	NA	NA
Omicron_KP3	F	375	A	F375A	9.35	0.3	45	2	8.96	9.75	NA	7.91	0.05	46	2	7.65	8.18
Omicron_KP3	F	375	C	F375C	8.67	-0.39	42	2	8.34	8.99	NA	7.85	-0.02	43	2	7.56	8.14
Omicron_KP3	F	375	D	F375D	9.35	0.3	30	2	9.02	9.67	NA	8.02	0.16	35	2	7.99	8.06
Omicron_KP3	F	375	E	F375E	9.29	0.23	30	2	8.92	9.65	NA	7.99	0.12	36	2	7.99	7.99
Omicron_KP3	F	375	F	F375F	9.05	0	3985	2	8.68	9.43	NA	7.87	0	4399	2	7.76	7.97
Omicron_KP3	F	375	G	F375G	9.3	0.25	31	2	8.95	9.66	NA	8.03	0.16	39	2	7.94	8.12
Omicron_KP3	F	375	H	F375H	9.3	0.24	34	2	9.01	9.58	NA	7.81	-0.06	37	2	7.72	7.89
Omicron_KP3	F	375	I	F375I	9.15	0.1	34	2	8.8	9.5	NA	7.75	-0.12	37	2	7.56	7.94
Omicron_KP3	F	375	K	F375K	9.3	0.25	34	2	9.03	9.57	NA	7.98	0.11	38	2	7.84	8.12
Omicron_KP3	F	375	L	F375L	9.1	0.05	34	2	8.8	9.41	NA	7.8	-0.07	40	2	7.51	8.08
Omicron_KP3	F	375	M	F375M	9.17	0.12	23	2	8.78	9.55	NA	8.09	0.22	25	2	8.1	8.08
Omicron_KP3	F	375	N	F375N	9.29	0.23	35	2	9.06	9.52	NA	7.84	-0.02	38	2	7.74	7.95
Omicron_KP3	F	375	P	F375P	9.37	0.32	23	2	8.93	9.8	NA	7.85	-0.02	24	2	7.71	7.99
Omicron_KP3	F	375	Q	F375Q	9.2	0.15	26	2	8.8	9.61	NA	8.03	0.16	28	2	7.93	8.12
Omicron_KP3	F	375	R	F375R	9.35	0.3	30	2	9.05	9.66	NA	7.84	-0.02	32	2	7.73	7.95
Omicron_KP3	F	375	S	F375S	9.44	0.39	29	2	9.24	9.65	NA	8.06	0.19	34	2	8.04	8.08
Omicron_KP3	F	375	T	F375T	9.4	0.34	31	2	9.09	9.7	NA	8.07	0.2	39	2	8	8.14
Omicron_KP3	F	375	V	F375V	9.36	0.31	29	2	8.94	9.78	NA	7.91	0.05	32	2	7.98	7.85
Omicron_KP3	F	375	W	F375W	9.22	0.16	38	2	8.84	9.59	NA	7.76	-0.11	49	2	7.59	7.92
Omicron_KP3	F	375	Y	F375Y	9.31	0.26	29	2	8.94	9.69	NA	7.81	-0.06	33	2	7.6	8.02
Omicron_KP3	A	376	-	A376-	8.93	-0.12	41	2	8.68	9.19	NA	7.75	-0.11	42	2	7.64	7.87
Omicron_KP3	A	376	A	A376A	9.05	0	3985	2	8.68	9.43	NA	7.87	0	4399	2	7.76	7.97
Omicron_KP3	A	376	C	A376C	8.61	-0.44	31	2	8.14	9.08	NA	7.78	-0.09	35	2	7.69	7.86
Omicron_KP3	A	376	D	A376D	9	-0.05	34	2	8.64	9.37	NA	8.03	0.16	37	2	7.91	8.15
Omicron_KP3	A	376	E	A376E	8.98	-0.07	38	2	8.64	9.32	NA	8.01	0.14	42	2	8.05	7.96
Omicron_KP3	A	376	F	A376F	8.8	-0.25	22	2	8.41	9.19	NA	7.7	-0.17	24	2	7.59	7.81
Omicron_KP3	A	376	G	A376G	9.02	-0.03	30	2	8.59	9.46	NA	7.41	-0.46	38	2	7.4	7.42
Omicron_KP3	A	376	H	A376H	9.08	0.03	27	2	8.76	9.4	NA	7.69	-0.18	28	2	7.72	7.66
Omicron_KP3	A	376	I	A376I	9.09	0.04	33	2	8.62	9.56	NA	7.91	0.05	37	2	7.65	8.17
Omicron_KP3	A	376	K	A376K	9.24	0.19	40	2	8.74	9.74	NA	7.9	0.03	42	2	7.77	8.03
Omicron_KP3	A	376	L	A376L	9.21	0.15	34	2	8.8	9.61	NA	7.96	0.09	42	2	7.78	8.14
Omicron_KP3	A	376	M	A376M	9.11	0.06	30	2	8.7	9.52	NA	7.84	-0.03	34	2	7.72	7.96
Omicron_KP3	A	376	N	A376N	9.11	0.06	39	2	8.71	9.52	NA	7.83	-0.04	44	2	7.52	8.14
Omicron_KP3	A	376	P	A376P	8.61	-0.44	21	2	8.35	8.88	NA	6.96	-0.91	22	2	6.82	7.09
Omicron_KP3	A	376	Q	A376Q	9.05	0	37	2	8.63	9.48	NA	7.9	0.04	45	2	7.89	7.92
Omicron_KP3	A	376	R	A376R	9.15	0.1	27	2	8.78	9.53	NA	7.88	0.02	31	2	8	7.76
Omicron_KP3	A	376	S	A376S	9.06	0.01	41	2	8.71	9.41	NA	7.76	-0.11	47	2	7.75	7.76
Omicron_KP3	A	376	T	A376T	8.95	-0.1	29	2	8.6	9.3	NA	7.74	-0.13	31	2	7.53	7.95
Omicron_KP3	A	376	V	A376V	9.13	0.08	42	2	8.69	9.57	NA	7.92	0.06	47	2	7.7	8.14
Omicron_KP3	A	376	W	A376W	8.85	-0.2	35	2	8.53	9.18	NA	7.66	-0.2	40	2	7.53	7.8
Omicron_KP3	A	376	Y	A376Y	9	-0.05	33	2	8.57	9.43	NA	7.93	0.06	37	2	7.83	8.02
Omicron_KP3	F	377	-	F377-	8.64	-0.41	49	2	8.35	8.93	NA	7.44	-0.43	51	2	7.31	7.57
Omicron_KP3	F	377	A	F377A	8.96	-0.09	35	2	8.58	9.34	NA	7.63	-0.24	37	2	7.6	7.66
Omicron_KP3	F	377	C	F377C	8.84	-0.21	24	2	8.47	9.21	NA	7.45	-0.42	28	2	7.29	7.6
Omicron_KP3	F	377	D	F377D	6.4	-2.66	25	2	6.21	6.58	NA	6.61	-1.26	28	2	6.46	6.75
Omicron_KP3	F	377	E	F377E	8	-1.05	28	2	7.72	8.27	NA	6.82	-1.05	30	2	6.59	7.04
Omicron_KP3	F	377	F	F377F	9.05	0	3985	2	8.68	9.43	NA	7.87	0	4399	2	7.76	7.97
Omicron_KP3	F	377	G	F377G	8.41	-0.64	29	2	8.06	8.76	NA	6.97	-0.9	31	2	6.79	7.15
Omicron_KP3	F	377	H	F377H	9.06	0.01	23	2	8.74	9.38	NA	7.21	-0.66	32	2	7.06	7.36
Omicron_KP3	F	377	I	F377I	9.05	0	38	2	8.64	9.46	NA	7.85	-0.01	41	2	7.72	7.99
Omicron_KP3	F	377	K	F377K	9.04	-0.01	26	2	8.72	9.37	NA	7.08	-0.79	28	2	6.91	7.25
Omicron_KP3	F	377	L	F377L	8.87	-0.19	27	2	8.49	9.24	NA	7.56	-0.31	28	2	7.55	7.56
Omicron_KP3	F	377	M	F377M	8.95	-0.11	31	2	8.57	9.33	NA	7.78	-0.09	34	2	7.51	8.04
Omicron_KP3	F	377	N	F377N	8.15	-0.9	21	2	7.89	8.41	NA	6.8	-1.07	23	2	6.73	6.87
Omicron_KP3	F	377	P	F377P	8.97	-0.09	24	2	8.53	9.4	NA	6.95	-0.92	27	2	6.79	7.11
Omicron_KP3	F	377	Q	F377Q	8.73	-0.32	26	2	8.59	8.87	NA	6.87	-1	30	2	6.71	7.03
Omicron_KP3	F	377	R	F377R	8.77	-0.28	25	2	8.5	9.04	NA	7	-0.87	27	2	6.86	7.14
Omicron_KP3	F	377	S	F377S	8.75	-0.3	24	2	8.44	9.05	NA	7.08	-0.79	26	2	6.89	7.27
Omicron_KP3	F	377	T	F377T	8.95	-0.11	36	2	8.52	9.37	NA	7.58	-0.28	37	2	7.37	7.79
Omicron_KP3	F	377	V	F377V	9.02	-0.03	36	2	8.63	9.41	NA	7.8	-0.07	38	2	7.81	7.79
Omicron_KP3	F	377	W	F377W	9.48	0.43	25	2	9.16	9.81	NA	7.85	-0.02	27	2	7.89	7.8
Omicron_KP3	F	377	Y	F377Y	8.93	-0.12	34	2	8.64	9.22	NA	7.5	-0.37	37	2	7.29	7.7
Omicron_KP3	K	378	-	K378-	5.59	-3.46	33	2	5.4	5.78	NA	6.59	-1.28	43	2	6.48	6.7
Omicron_KP3	K	378	A	K378A	8.34	-0.71	22	2	8.06	8.62	NA	7.22	-0.64	28	2	7.16	7.29
Omicron_KP3	K	378	C	K378C	6.48	-2.57	41	2	6.01	6.96	NA	6.83	-1.03	43	2	6.62	7.04
Omicron_KP3	K	378	D	K378D	8.89	-0.17	31	2	8.57	9.2	NA	7.67	-0.2	33	2	7.57	7.76
Omicron_KP3	K	378	E	K378E	8.92	-0.13	25	2	8.59	9.25	NA	7.75	-0.11	28	2	7.67	7.83
Omicron_KP3	K	378	F	K378F	7.19	-1.86	33	2	6.93	7.45	NA	6.78	-1.08	36	2	6.64	6.93
Omicron_KP3	K	378	G	K378G	6.25	-2.81	28	2	6.04	6.45	NA	6.62	-1.24	35	2	6.41	6.84
Omicron_KP3	K	378	H	K378H	8.75	-0.3	27	2	8.42	9.09	NA	7.68	-0.19	30	2	7.49	7.87
Omicron_KP3	K	378	I	K378I	8.22	-0.84	29	2	7.94	8.49	NA	7.05	-0.81	36	2	6.82	7.28
Omicron_KP3	K	378	K	K378K	9.05	0	3985	2	8.68	9.43	NA	7.87	0	4399	2	7.76	7.97
Omicron_KP3	K	378	L	K378L	7.92	-1.13	45	2	7.65	8.19	NA	6.91	-0.95	52	2	6.79	7.04
Omicron_KP3	K	378	M	K378M	8.33	-0.72	42	2	8.12	8.54	NA	7.11	-0.76	50	2	6.99	7.23
Omicron_KP3	K	378	N	K378N	9.07	0.02	39	2	8.65	9.48	NA	7.9	0.03	38	2	7.74	8.06
Omicron_KP3	K	378	P	K378P	5.44	-3.61	21	2	5.33	5.55	NA	6.4	-1.46	25	2	6.28	6.53
Omicron_KP3	K	378	Q	K378Q	8.97	-0.09	22	2	8.56	9.37	NA	8.01	0.14	22	2	8.08	7.94
Omicron_KP3	K	378	R	K378R	9.12	0.06	30	2	8.74	9.5	NA	7.92	0.05	32	2	7.65	8.19
Omicron_KP3	K	378	S	K378S	8.82	-0.23	36	2	8.39	9.26	NA	7.61	-0.25	37	2	7.49	7.74
Omicron_KP3	K	378	T	K378T	8.87	-0.19	34	2	8.42	9.32	NA	7.93	0.06	39	2	7.94	7.92
Omicron_KP3	K	378	V	K378V	8.38	-0.68	39	2	8.21	8.55	NA	7.14	-0.73	43	2	6.94	7.34
Omicron_KP3	K	378	W	K378W	6.91	-2.15	29	2	6.49	7.32	NA	6.78	-1.09	33	2	6.63	6.93
Omicron_KP3	K	378	Y	K378Y	8.09	-0.97	50	2	7.81	8.36	NA	7.03	-0.84	53	2	6.85	7.2
Omicron_KP3	C	379	-	C379-	5.09	-3.97	33	2	5.09	5.08	NA	6.31	-1.56	40	2	6.26	6.36
Omicron_KP3	C	379	A	C379A	5.15	-3.9	28	2	5.14	5.16	NA	6.32	-1.55	33	2	6.26	6.37
Omicron_KP3	C	379	C	C379C	9.05	0	3985	2	8.68	9.43	NA	7.87	0	4399	2	7.76	7.97
Omicron_KP3	C	379	D	C379D	5.17	-3.88	29	2	5.16	5.18	NA	6.32	-1.55	37	2	6.22	6.42
Omicron_KP3	C	379	E	C379E	5.14	-3.92	38	2	5.25	5.02	NA	6.32	-1.54	51	2	6.19	6.46
Omicron_KP3	C	379	F	C379F	5.78	-3.27	31	2	5.46	6.1	NA	6.49	-1.37	34	2	6.44	6.55
Omicron_KP3	C	379	G	C379G	5.1	-3.95	34	2	5.1	5.1	NA	6.25	-1.62	41	2	6.17	6.32
Omicron_KP3	C	379	H	C379H	5.14	-3.91	23	2	5.06	5.23	NA	6.23	-1.64	24	2	6.13	6.33
Omicron_KP3	C	379	I	C379I	5.14	-3.91	30	2	5.17	5.11	NA	6.28	-1.59	34	2	6.22	6.34
Omicron_KP3	C	379	K	C379K	5.19	-3.86	28	2	5.35	5.04	NA	6.26	-1.61	37	2	6.2	6.32
Omicron_KP3	C	379	L	C379L	5.3	-3.75	26	2	5.12	5.48	NA	6.44	-1.43	42	2	6.34	6.53
Omicron_KP3	C	379	M	C379M	5.12	-3.94	33	2	5.06	5.17	NA	6.32	-1.54	41	2	6.25	6.4
Omicron_KP3	C	379	N	C379N	5.33	-3.72	23	2	5.2	5.45	NA	6.2	-1.67	27	2	6.04	6.37
Omicron_KP3	C	379	P	C379P	5.12	-3.93	22	2	5.06	5.19	NA	6.27	-1.59	31	2	6.23	6.32
Omicron_KP3	C	379	Q	C379Q	5.21	-3.84	29	2	5.28	5.14	NA	6.22	-1.64	35	2	6.27	6.18
Omicron_KP3	C	379	R	C379R	5.12	-3.94	17	2	5.03	5.21	NA	6.25	-1.62	21	2	6.17	6.32
Omicron_KP3	C	379	S	C379S	5.27	-3.79	24	2	5.23	5.3	NA	6.38	-1.49	31	2	6.28	6.48
Omicron_KP3	C	379	T	C379T	5.19	-3.86	25	2	5.11	5.27	NA	6.35	-1.52	35	2	6.22	6.48
Omicron_KP3	C	379	V	C379V	5.25	-3.8	20	2	5.13	5.38	NA	6.35	-1.51	28	2	6.23	6.47
Omicron_KP3	C	379	W	C379W	8.22	-0.83	33	2	7.82	8.63	NA	7.2	-0.66	34	2	7.02	7.39
Omicron_KP3	C	379	Y	C379Y	5.43	-3.63	41	2	5.14	5.72	NA	6.36	-1.51	47	2	6.24	6.48
Omicron_KP3	Y	380	-	Y380-	5.02	-4.03	26	2	5	5.04	NA	6.34	-1.52	35	2	6.22	6.47
Omicron_KP3	Y	380	A	Y380A	5.11	-3.94	40	2	5.08	5.15	NA	6.51	-1.36	46	2	6.38	6.64
Omicron_KP3	Y	380	C	Y380C	5.2	-3.85	39	2	5.16	5.24	NA	6.41	-1.46	46	2	6.36	6.46
Omicron_KP3	Y	380	D	Y380D	5.17	-3.89	42	2	5.22	5.11	NA	6.37	-1.5	50	2	6.24	6.5
Omicron_KP3	Y	380	E	Y380E	5.2	-3.85	14	2	5.24	5.16	NA	6.48	-1.39	17	2	6.26	6.7
Omicron_KP3	Y	380	F	Y380F	8.93	-0.12	33	2	8.6	9.27	NA	7.57	-0.3	37	2	7.48	7.66
Omicron_KP3	Y	380	G	Y380G	5.08	-3.97	35	2	5.11	5.05	NA	6.36	-1.51	40	2	6.28	6.44
Omicron_KP3	Y	380	H	Y380H	8.08	-0.97	37	2	7.73	8.43	NA	6.81	-1.06	43	2	6.65	6.97
Omicron_KP3	Y	380	I	Y380I	6.49	-2.56	32	2	6.02	6.96	NA	6.6	-1.27	39	2	6.44	6.76
Omicron_KP3	Y	380	K	Y380K	5.18	-3.88	25	2	5.16	5.19	NA	6.58	-1.29	31	2	6.41	6.74
Omicron_KP3	Y	380	L	Y380L	5.24	-3.82	30	2	5.21	5.27	NA	6.43	-1.44	34	2	6.27	6.58
Omicron_KP3	Y	380	M	Y380M	5.57	-3.48	38	2	5.41	5.74	NA	6.48	-1.38	45	2	6.44	6.52
Omicron_KP3	Y	380	N	Y380N	5.46	-3.6	31	2	5.43	5.48	NA	6.43	-1.44	37	2	6.27	6.58
Omicron_KP3	Y	380	P	Y380P	5.09	-3.96	30	2	5.1	5.07	NA	6.34	-1.53	38	2	6.23	6.44
Omicron_KP3	Y	380	Q	Y380Q	5.37	-3.68	24	2	5.36	5.38	NA	6.54	-1.32	33	2	6.36	6.73
Omicron_KP3	Y	380	R	Y380R	5.54	-3.51	30	2	5.39	5.7	NA	6.49	-1.38	40	2	6.39	6.59
Omicron_KP3	Y	380	S	Y380S	5.75	-3.31	26	2	5.24	6.25	NA	6.54	-1.32	35	2	6.42	6.67
Omicron_KP3	Y	380	T	Y380T	5.87	-3.19	28	2	5.65	6.08	NA	6.67	-1.2	34	2	6.52	6.81
Omicron_KP3	Y	380	V	Y380V	5.65	-3.4	37	2	5.49	5.8	NA	6.55	-1.32	40	2	6.43	6.66
Omicron_KP3	Y	380	W	Y380W	9.01	-0.05	33	2	8.58	9.43	NA	7.81	-0.05	36	2	7.74	7.89
Omicron_KP3	Y	380	Y	Y380Y	9.05	0	3985	2	8.68	9.43	NA	7.87	0	4399	2	7.76	7.97
Omicron_KP3	G	381	-	G381-	5.29	-3.76	33	2	5.29	5.29	NA	6.33	-1.54	40	2	6.27	6.39
Omicron_KP3	G	381	A	G381A	8.19	-0.86	32	2	7.92	8.46	NA	6.8	-1.06	37	2	6.78	6.83
Omicron_KP3	G	381	C	G381C	6.15	-2.91	18	2	6.06	6.23	NA	6.47	-1.39	26	2	6.41	6.54
Omicron_KP3	G	381	D	G381D	7.89	-1.17	35	2	7.56	8.21	NA	6.79	-1.08	40	2	6.64	6.93
Omicron_KP3	G	381	E	G381E	8.03	-1.02	30	2	7.95	8.11	NA	6.69	-1.18	35	2	6.35	7.03
Omicron_KP3	G	381	F	G381F	6.77	-2.28	34	2	6.2	7.33	NA	6.54	-1.32	44	2	6.42	6.67
Omicron_KP3	G	381	G	G381G	9.05	0	3985	2	8.68	9.43	NA	7.87	0	4399	2	7.76	7.97
Omicron_KP3	G	381	H	G381H	9.03	-0.03	35	2	8.61	9.44	NA	7.56	-0.3	38	2	7.4	7.73
Omicron_KP3	G	381	I	G381I	6.13	-2.92	27	2	5.65	6.62	NA	6.41	-1.46	33	2	6.21	6.61
Omicron_KP3	G	381	K	G381K	8.95	-0.1	29	2	8.63	9.27	NA	7.86	-0.01	32	2	7.81	7.91
Omicron_KP3	G	381	L	G381L	6.96	-2.1	33	2	6.4	7.52	NA	6.63	-1.24	40	2	6.51	6.75
Omicron_KP3	G	381	M	G381M	7.87	-1.18	36	2	7.57	8.18	NA	6.69	-1.17	40	2	6.57	6.82
Omicron_KP3	G	381	N	G381N	9.05	-0.01	32	2	8.66	9.44	NA	7.74	-0.12	34	2	7.76	7.73
Omicron_KP3	G	381	P	G381P	5.49	-3.56	21	2	5.33	5.65	NA	6.35	-1.52	23	2	6.19	6.5
Omicron_KP3	G	381	Q	G381Q	9.02	-0.04	28	2	8.76	9.27	NA	7.3	-0.56	32	2	7.02	7.59
Omicron_KP3	G	381	R	G381R	9.03	-0.03	45	2	8.63	9.43	NA	7.7	-0.17	54	2	7.64	7.75
Omicron_KP3	G	381	S	G381S	8.62	-0.43	27	2	8.29	8.96	NA	6.9	-0.97	29	2	6.58	7.22
Omicron_KP3	G	381	T	G381T	7.99	-1.07	36	2	7.84	8.13	NA	6.82	-1.05	42	2	6.72	6.92
Omicron_KP3	G	381	V	G381V	6.94	-2.11	28	2	6.17	7.72	NA	6.37	-1.5	33	2	6.33	6.41
Omicron_KP3	G	381	W	G381W	6.14	-2.91	35	2	5.82	6.47	NA	6.42	-1.44	41	2	6.31	6.54
Omicron_KP3	G	381	Y	G381Y	7.08	-1.97	33	2	6.55	7.62	NA	6.58	-1.29	43	2	6.42	6.74
Omicron_KP3	V	382	-	V382-	7.07	-1.98	29	2	6.77	7.36	NA	6.63	-1.24	41	2	6.49	6.78
Omicron_KP3	V	382	A	V382A	8.5	-0.55	29	2	8.16	8.85	NA	7.12	-0.74	30	2	7.03	7.21
Omicron_KP3	V	382	C	V382C	8.68	-0.38	37	2	8.43	8.92	NA	7.53	-0.34	34	2	7.49	7.56
Omicron_KP3	V	382	D	V382D	7.93	-1.12	39	2	7.65	8.21	NA	6.83	-1.04	43	2	6.68	6.98
Omicron_KP3	V	382	E	V382E	8.05	-1	33	2	7.79	8.31	NA	6.81	-1.05	39	2	6.71	6.92
Omicron_KP3	V	382	F	V382F	8.78	-0.28	18	2	8.45	9.1	NA	7.78	-0.09	21	2	7.63	7.92
Omicron_KP3	V	382	G	V382G	7.28	-1.78	32	2	6.96	7.6	NA	6.64	-1.23	41	2	6.51	6.77
Omicron_KP3	V	382	H	V382H	8.46	-0.6	26	2	8.22	8.69	NA	6.76	-1.11	30	2	6.83	6.69
Omicron_KP3	V	382	I	V382I	9.06	0	21	2	8.59	9.52	NA	7.79	-0.07	23	2	7.82	7.77
Omicron_KP3	V	382	K	V382K	8.01	-1.04	20	2	7.72	8.3	NA	6.74	-1.13	21	2	6.63	6.85
Omicron_KP3	V	382	L	V382L	8.93	-0.12	27	2	8.42	9.44	NA	7.73	-0.14	33	2	7.33	8.12
Omicron_KP3	V	382	M	V382M	8.89	-0.17	35	2	8.48	9.29	NA	7.78	-0.09	43	2	7.78	7.79
Omicron_KP3	V	382	N	V382N	7.86	-1.19	28	2	7.67	8.06	NA	6.73	-1.13	34	2	6.58	6.89
Omicron_KP3	V	382	P	V382P	8.36	-0.69	23	2	8.01	8.71	NA	6.91	-0.95	26	2	6.87	6.95
Omicron_KP3	V	382	Q	V382Q	8.16	-0.89	28	2	8	8.32	NA	6.74	-1.12	32	2	6.58	6.91
Omicron_KP3	V	382	R	V382R	7.5	-1.55	36	2	7.04	7.96	NA	6.68	-1.19	42	2	6.45	6.9
Omicron_KP3	V	382	S	V382S	8.02	-1.03	29	2	7.77	8.27	NA	6.76	-1.11	34	2	6.51	7.01
Omicron_KP3	V	382	T	V382T	8.88	-0.17	37	2	8.57	9.19	NA	7.49	-0.37	45	2	7.44	7.54
Omicron_KP3	V	382	V	V382V	9.05	0	3985	2	8.68	9.43	NA	7.87	0	4399	2	7.76	7.97
Omicron_KP3	V	382	W	V382W	8.33	-0.72	27	2	8.03	8.63	NA	6.94	-0.93	27	2	6.68	7.19
Omicron_KP3	V	382	Y	V382Y	8.82	-0.23	26	2	8.42	9.22	NA	7.31	-0.56	31	2	7.25	7.37
Omicron_KP3	S	383	-	S383-	8.53	-0.52	26	2	8.3	8.76	NA	7.32	-0.54	26	2	7.01	7.64
Omicron_KP3	S	383	A	S383A	8.94	-0.11	33	2	8.55	9.33	NA	7.78	-0.09	37	2	7.6	7.96
Omicron_KP3	S	383	C	S383C	8.27	-0.78	41	2	8.11	8.44	NA	7.51	-0.36	49	2	7.39	7.62
Omicron_KP3	S	383	D	S383D	9.14	0.09	38	2	8.84	9.44	NA	8.06	0.19	44	2	7.99	8.12
Omicron_KP3	S	383	E	S383E	9.11	0.06	25	2	8.79	9.44	NA	8	0.14	29	2	7.94	8.07
Omicron_KP3	S	383	F	S383F	8.49	-0.57	38	2	8.14	8.83	NA	7.25	-0.61	36	2	7.08	7.42
Omicron_KP3	S	383	G	S383G	8.89	-0.16	32	2	8.58	9.19	NA	7.52	-0.35	36	2	7.26	7.78
Omicron_KP3	S	383	H	S383H	8.92	-0.13	32	2	8.59	9.25	NA	7.86	0	37	2	7.91	7.81
Omicron_KP3	S	383	I	S383I	8.97	-0.09	34	2	8.58	9.35	NA	7.8	-0.07	34	2	7.74	7.85
Omicron_KP3	S	383	K	S383K	8.95	-0.1	30	2	8.61	9.3	NA	7.94	0.08	31	2	7.92	7.96
Omicron_KP3	S	383	L	S383L	8.95	-0.11	36	2	8.62	9.28	NA	7.85	-0.02	33	2	7.79	7.91
Omicron_KP3	S	383	M	S383M	8.88	-0.17	44	2	8.56	9.2	NA	7.78	-0.09	49	2	7.64	7.91
Omicron_KP3	S	383	N	S383N	8.95	-0.1	34	2	8.56	9.34	NA	7.77	-0.1	38	2	7.64	7.9
Omicron_KP3	S	383	P	S383P	8.93	-0.13	21	2	8.53	9.32	NA	7.86	-0.01	18	2	7.82	7.9
Omicron_KP3	S	383	Q	S383Q	9.05	0	31	2	8.65	9.45	NA	7.89	0.03	30	2	7.76	8.02
Omicron_KP3	S	383	R	S383R	8.88	-0.18	44	2	8.49	9.26	NA	7.66	-0.21	46	2	7.55	7.76
Omicron_KP3	S	383	S	S383S	9.05	0	3985	2	8.68	9.43	NA	7.87	0	4399	2	7.76	7.97
Omicron_KP3	S	383	T	S383T	9.02	-0.03	27	2	8.74	9.31	NA	7.88	0.01	31	2	7.68	8.07
Omicron_KP3	S	383	V	S383V	8.98	-0.08	40	2	8.71	9.24	NA	7.74	-0.13	43	2	7.7	7.78
Omicron_KP3	S	383	W	S383W	8.56	-0.49	35	2	8.25	8.86	NA	7.25	-0.61	34	2	7.18	7.33
Omicron_KP3	S	383	Y	S383Y	8.82	-0.23	38	2	8.5	9.14	NA	7.4	-0.46	49	2	7.23	7.58
Omicron_KP3	P	384	-	P384-	8.69	-0.36	39	2	8.39	8.99	NA	7.22	-0.65	41	2	7.05	7.38
Omicron_KP3	P	384	A	P384A	9.16	0.11	38	2	8.73	9.59	NA	8.09	0.22	38	2	8.04	8.14
Omicron_KP3	P	384	C	P384C	8.07	-0.98	36	2	7.87	8.28	NA	7.2	-0.67	41	2	7.14	7.27
Omicron_KP3	P	384	D	P384D	8.89	-0.16	34	2	8.6	9.18	NA	7.57	-0.3	39	2	7.48	7.66
Omicron_KP3	P	384	E	P384E	9.02	-0.03	27	2	8.7	9.34	NA	7.88	0.01	25	2	7.73	8.03
Omicron_KP3	P	384	F	P384F	9.1	0.04	30	2	8.66	9.53	NA	8.06	0.2	36	2	8.16	7.96
Omicron_KP3	P	384	G	P384G	8.79	-0.26	35	2	8.45	9.14	NA	7.56	-0.31	43	2	7.46	7.65
Omicron_KP3	P	384	H	P384H	8.99	-0.07	28	2	8.69	9.28	NA	7.83	-0.03	28	2	7.73	7.93
Omicron_KP3	P	384	I	P384I	9.09	0.04	33	2	8.7	9.48	NA	7.89	0.03	35	2	7.69	8.09
Omicron_KP3	P	384	K	P384K	9.13	0.08	34	2	8.71	9.56	NA	7.89	0.02	43	2	7.62	8.15
Omicron_KP3	P	384	L	P384L	9.14	0.09	36	2	8.69	9.59	NA	8.04	0.17	38	2	7.78	8.31
Omicron_KP3	P	384	M	P384M	8.99	-0.07	34	2	8.67	9.3	NA	7.92	0.05	34	2	7.82	8.02
Omicron_KP3	P	384	N	P384N	8.91	-0.14	27	2	8.58	9.24	NA	7.67	-0.2	32	2	7.74	7.59
Omicron_KP3	P	384	P	P384P	9.05	0	3985	2	8.68	9.43	NA	7.87	0	4399	2	7.76	7.97
Omicron_KP3	P	384	Q	P384Q	9.11	0.06	43	2	8.72	9.5	NA	7.97	0.1	44	2	8	7.94
Omicron_KP3	P	384	R	P384R	9.17	0.12	26	2	8.79	9.56	NA	7.96	0.09	32	2	7.91	8.01
Omicron_KP3	P	384	S	P384S	8.99	-0.06	26	2	8.75	9.24	NA	7.97	0.11	30	2	7.84	8.1
Omicron_KP3	P	384	T	P384T	9.02	-0.03	28	2	8.58	9.47	NA	7.65	-0.22	33	2	7.47	7.83
Omicron_KP3	P	384	V	P384V	8.96	-0.09	32	2	8.57	9.35	NA	7.86	-0.01	37	2	7.81	7.91
Omicron_KP3	P	384	W	P384W	9.04	-0.01	33	2	8.72	9.36	NA	7.8	-0.06	36	2	7.68	7.92
Omicron_KP3	P	384	Y	P384Y	9.05	0	32	2	8.73	9.38	NA	7.95	0.09	32	2	7.77	8.13
Omicron_KP3	T	385	-	T385-	8.61	-0.44	29	2	8.23	8.99	NA	7.11	-0.76	36	2	6.99	7.23
Omicron_KP3	T	385	A	T385A	9.12	0.07	34	2	8.71	9.54	NA	8	0.13	36	2	7.91	8.09
Omicron_KP3	T	385	C	T385C	8.15	-0.9	39	2	8.04	8.27	NA	7.4	-0.47	41	2	7.24	7.55
Omicron_KP3	T	385	D	T385D	9.13	0.08	34	2	8.64	9.62	NA	7.95	0.08	36	2	7.97	7.92
Omicron_KP3	T	385	E	T385E	9.05	-0.01	41	2	8.66	9.43	NA	7.93	0.06	41	2	7.84	8.02
Omicron_KP3	T	385	F	T385F	8.78	-0.27	32	2	8.53	9.03	NA	7.58	-0.29	31	2	7.31	7.86
Omicron_KP3	T	385	G	T385G	9.02	-0.03	35	2	8.56	9.49	NA	7.91	0.05	38	2	7.79	8.04
Omicron_KP3	T	385	H	T385H	9.07	0.02	43	2	8.65	9.49	NA	7.81	-0.05	44	2	7.76	7.87
Omicron_KP3	T	385	I	T385I	8.86	-0.19	32	2	8.47	9.26	NA	7.61	-0.26	35	2	7.51	7.71
Omicron_KP3	T	385	K	T385K	9.05	0	24	2	8.62	9.49	NA	7.94	0.07	26	2	7.83	8.04
Omicron_KP3	T	385	L	T385L	8.95	-0.1	32	2	8.52	9.38	NA	7.53	-0.34	36	2	7.32	7.75
Omicron_KP3	T	385	M	T385M	8.98	-0.07	30	2	8.63	9.33	NA	7.72	-0.15	37	2	7.67	7.77
Omicron_KP3	T	385	N	T385N	9.07	0.02	37	2	8.78	9.36	NA	7.81	-0.05	44	2	7.7	7.93
Omicron_KP3	T	385	P	T385P	8.94	-0.11	26	2	8.5	9.39	NA	7.7	-0.16	25	2	7.43	7.98
Omicron_KP3	T	385	Q	T385Q	9.03	-0.02	25	2	8.76	9.3	NA	7.89	0.02	30	2	7.88	7.9
Omicron_KP3	T	385	R	T385R	9.04	-0.02	39	2	8.62	9.45	NA	7.65	-0.21	41	2	7.53	7.77
Omicron_KP3	T	385	S	T385S	9.2	0.15	30	2	8.93	9.48	NA	7.91	0.05	31	2	7.85	7.98
Omicron_KP3	T	385	T	T385T	9.05	0	3985	2	8.68	9.43	NA	7.87	0	4399	2	7.76	7.97
Omicron_KP3	T	385	V	T385V	8.99	-0.06	31	2	8.74	9.25	NA	7.75	-0.12	33	2	7.48	8.02
Omicron_KP3	T	385	W	T385W	8.9	-0.16	34	2	8.55	9.24	NA	7.93	0.07	38	2	7.83	8.04
Omicron_KP3	T	385	Y	T385Y	8.92	-0.13	37	2	8.54	9.31	NA	7.92	0.06	43	2	7.73	8.12
Omicron_KP3	K	386	-	K386-	8.53	-0.52	36	2	8.18	8.87	NA	7.08	-0.78	39	2	7	7.17
Omicron_KP3	K	386	A	K386A	9.02	-0.03	30	2	8.68	9.37	NA	7.95	0.08	33	2	8.01	7.88
Omicron_KP3	K	386	C	K386C	8.57	-0.49	30	2	8.29	8.85	NA	7.49	-0.38	34	2	7.35	7.63
Omicron_KP3	K	386	D	K386D	9.01	-0.04	40	2	8.62	9.4	NA	8.05	0.18	46	2	7.9	8.2
Omicron_KP3	K	386	E	K386E	9.06	0.01	27	2	8.6	9.52	NA	7.97	0.11	28	2	7.84	8.11
Omicron_KP3	K	386	F	K386F	8.7	-0.35	21	2	8.42	8.98	NA	7.2	-0.67	26	2	7.04	7.37
Omicron_KP3	K	386	G	K386G	9	-0.06	41	2	8.74	9.26	NA	7.69	-0.18	45	2	7.73	7.64
Omicron_KP3	K	386	H	K386H	8.86	-0.19	14	2	8.46	9.27	NA	7.77	-0.09	18	2	7.46	8.08
Omicron_KP3	K	386	I	K386I	8.97	-0.08	22	2	8.54	9.4	NA	7.33	-0.53	25	2	6.96	7.71
Omicron_KP3	K	386	K	K386K	9.05	0	3985	2	8.68	9.43	NA	7.87	0	4399	2	7.76	7.97
Omicron_KP3	K	386	L	K386L	8.94	-0.11	27	2	8.62	9.27	NA	7.24	-0.62	29	2	6.9	7.59
Omicron_KP3	K	386	M	K386M	8.93	-0.12	27	2	8.64	9.22	NA	7.8	-0.07	26	2	7.54	8.05
Omicron_KP3	K	386	N	K386N	8.98	-0.07	24	2	8.54	9.41	NA	7.89	0.02	25	2	7.91	7.87
Omicron_KP3	K	386	P	K386P	8.13	-0.92	30	2	7.92	8.35	NA	6.97	-0.89	28	2	6.76	7.18
Omicron_KP3	K	386	Q	K386Q	9.06	0.01	31	2	8.67	9.46	NA	7.71	-0.16	38	2	7.83	7.59
Omicron_KP3	K	386	R	K386R	8.98	-0.07	28	2	8.45	9.51	NA	7.59	-0.27	32	2	7.48	7.71
Omicron_KP3	K	386	S	K386S	9.05	0	31	2	8.72	9.38	NA	7.84	-0.02	34	2	7.61	8.07
Omicron_KP3	K	386	T	K386T	9.04	-0.01	23	2	8.69	9.4	NA	7.78	-0.08	27	2	7.8	7.77
Omicron_KP3	K	386	V	K386V	8.94	-0.11	39	2	8.49	9.39	NA	7.61	-0.25	43	2	7.39	7.83
Omicron_KP3	K	386	W	K386W	8.31	-0.74	26	2	8.03	8.59	NA	6.98	-0.89	32	2	6.85	7.1
Omicron_KP3	K	386	Y	K386Y	8.8	-0.25	23	2	8.52	9.09	NA	7.42	-0.45	23	2	7.21	7.63
Omicron_KP3	L	387	-	L387-	8.12	-0.93	36	2	7.76	8.49	NA	6.95	-0.92	39	2	6.78	7.11
Omicron_KP3	L	387	A	L387A	8.47	-0.58	41	2	8.09	8.86	NA	7.12	-0.75	48	2	6.98	7.25
Omicron_KP3	L	387	C	L387C	7.06	-1.99	37	2	6.79	7.34	NA	6.98	-0.88	43	2	6.86	7.1
Omicron_KP3	L	387	D	L387D	8.11	-0.95	47	2	7.73	8.49	NA	7.03	-0.84	51	2	6.84	7.21
Omicron_KP3	L	387	E	L387E	8.08	-0.97	40	2	7.86	8.29	NA	6.98	-0.89	43	2	6.85	7.11
Omicron_KP3	L	387	F	L387F	8.71	-0.34	41	2	8.32	9.1	NA	7.51	-0.35	45	2	7.27	7.75
Omicron_KP3	L	387	G	L387G	8.09	-0.96	39	2	7.87	8.31	NA	6.92	-0.95	39	2	6.75	7.09
Omicron_KP3	L	387	H	L387H	8.11	-0.94	42	2	7.71	8.52	NA	6.94	-0.93	47	2	6.87	7.01
Omicron_KP3	L	387	I	L387I	8.62	-0.43	45	2	8.21	9.03	NA	7.44	-0.43	43	2	7.32	7.55
Omicron_KP3	L	387	K	L387K	8.02	-1.04	26	2	7.55	8.48	NA	6.77	-1.1	32	2	6.71	6.83
Omicron_KP3	L	387	L	L387L	9.05	0	3985	2	8.68	9.43	NA	7.87	0	4399	2	7.76	7.97
Omicron_KP3	L	387	M	L387M	8.87	-0.18	40	2	8.49	9.26	NA	7.64	-0.22	42	2	7.6	7.69
Omicron_KP3	L	387	N	L387N	8.19	-0.86	31	2	7.93	8.45	NA	7.05	-0.81	34	2	6.9	7.2
Omicron_KP3	L	387	P	L387P	7.89	-1.16	36	2	7.58	8.2	NA	6.86	-1.01	42	2	6.67	7.05
Omicron_KP3	L	387	Q	L387Q	8.26	-0.79	39	2	8.05	8.48	NA	6.98	-0.89	41	2	6.88	7.08
Omicron_KP3	L	387	R	L387R	7.8	-1.26	29	2	7.45	8.14	NA	6.75	-1.12	31	2	6.52	6.98
Omicron_KP3	L	387	S	L387S	8.09	-0.96	39	2	7.87	8.32	NA	6.91	-0.95	47	2	6.67	7.15
Omicron_KP3	L	387	T	L387T	8.05	-1	35	2	7.64	8.45	NA	6.9	-0.97	43	2	6.72	7.08
Omicron_KP3	L	387	V	L387V	8.55	-0.51	27	2	8.28	8.81	NA	7.19	-0.68	31	2	7.02	7.35
Omicron_KP3	L	387	W	L387W	8.81	-0.24	41	2	8.42	9.21	NA	7.78	-0.09	42	2	7.64	7.92
Omicron_KP3	L	387	Y	L387Y	8.21	-0.85	34	2	7.96	8.46	NA	6.95	-0.92	37	2	6.86	7.05
Omicron_KP3	N	388	-	N388-	7.79	-1.26	27	2	7.57	8.01	NA	6.74	-1.13	29	2	6.58	6.9
Omicron_KP3	N	388	A	N388A	9	-0.05	29	2	8.63	9.37	NA	7.94	0.07	35	2	7.74	8.14
Omicron_KP3	N	388	C	N388C	8.19	-0.87	43	2	7.87	8.5	NA	7.25	-0.62	45	2	7.17	7.32
Omicron_KP3	N	388	D	N388D	9.02	-0.03	37	2	8.61	9.42	NA	7.84	-0.02	37	2	7.78	7.91
Omicron_KP3	N	388	E	N388E	9	-0.05	20	2	8.61	9.39	NA	7.76	-0.1	23	2	7.72	7.81
Omicron_KP3	N	388	F	N388F	8.56	-0.5	42	2	8.3	8.81	NA	7.16	-0.7	44	2	7.1	7.22
Omicron_KP3	N	388	G	N388G	8.94	-0.11	38	2	8.6	9.28	NA	7.86	0	40	2	7.83	7.9
Omicron_KP3	N	388	H	N388H	8.97	-0.08	37	2	8.64	9.3	NA	7.7	-0.17	39	2	7.54	7.86
Omicron_KP3	N	388	I	N388I	8.78	-0.27	46	2	8.42	9.14	NA	7.42	-0.45	47	2	7.28	7.56
Omicron_KP3	N	388	K	N388K	9.05	0	36	2	8.7	9.4	NA	7.88	0.02	37	2	7.69	8.08
Omicron_KP3	N	388	L	N388L	8.65	-0.4	36	2	8.34	8.97	NA	7.24	-0.63	40	2	7.14	7.34
Omicron_KP3	N	388	M	N388M	8.86	-0.19	50	2	8.51	9.2	NA	7.64	-0.22	50	2	7.54	7.75
Omicron_KP3	N	388	N	N388N	9.05	0	3985	2	8.68	9.43	NA	7.87	0	4399	2	7.76	7.97
Omicron_KP3	N	388	P	N388P	8.84	-0.21	30	2	8.55	9.14	NA	7.86	-0.01	31	2	7.68	8.04
Omicron_KP3	N	388	Q	N388Q	8.95	-0.1	30	2	8.49	9.41	NA	7.89	0.02	33	2	7.84	7.93
Omicron_KP3	N	388	R	N388R	8.94	-0.11	23	2	8.54	9.34	NA	7.71	-0.15	25	2	7.49	7.94
Omicron_KP3	N	388	S	N388S	9	-0.05	33	2	8.51	9.5	NA	7.76	-0.11	37	2	7.61	7.9
Omicron_KP3	N	388	T	N388T	8.99	-0.07	32	2	8.59	9.38	NA	7.72	-0.15	37	2	7.61	7.82
Omicron_KP3	N	388	V	N388V	8.78	-0.27	27	2	8.53	9.03	NA	7.35	-0.51	34	2	7.15	7.56
Omicron_KP3	N	388	W	N388W	8.7	-0.35	30	2	8.43	8.97	NA	7.22	-0.64	39	2	6.91	7.53
Omicron_KP3	N	388	Y	N388Y	8.6	-0.45	44	2	8.31	8.89	NA	7.41	-0.45	45	2	7.29	7.54
Omicron_KP3	D	389	-	D389-	7.85	-1.2	36	2	7.64	8.06	NA	6.84	-1.02	40	2	6.63	7.06
Omicron_KP3	D	389	A	D389A	8.95	-0.1	27	2	8.6	9.3	NA	7.69	-0.18	30	2	7.54	7.84
Omicron_KP3	D	389	C	D389C	7.87	-1.18	42	2	7.59	8.15	NA	6.82	-1.04	44	2	6.74	6.91
Omicron_KP3	D	389	D	D389D	9.05	0	3985	2	8.68	9.43	NA	7.87	0	4399	2	7.76	7.97
Omicron_KP3	D	389	E	D389E	9.2	0.15	40	2	8.8	9.6	NA	7.87	0	43	2	7.63	8.11
Omicron_KP3	D	389	F	D389F	8.67	-0.39	45	2	8.31	9.02	NA	7.22	-0.65	48	2	7.08	7.36
Omicron_KP3	D	389	G	D389G	8.93	-0.12	30	2	8.6	9.26	NA	7.77	-0.09	36	2	7.71	7.84
Omicron_KP3	D	389	H	D389H	8.97	-0.08	24	2	8.55	9.39	NA	7.77	-0.1	25	2	7.74	7.79
Omicron_KP3	D	389	I	D389I	7.97	-1.08	26	2	7.81	8.13	NA	6.87	-1	28	2	6.84	6.9
Omicron_KP3	D	389	K	D389K	8.99	-0.06	26	2	8.47	9.51	NA	7.56	-0.3	38	2	7.44	7.69
Omicron_KP3	D	389	L	D389L	8.63	-0.42	30	2	8.25	9.02	NA	7.19	-0.68	34	2	7.06	7.32
Omicron_KP3	D	389	M	D389M	8.82	-0.23	27	2	8.53	9.1	NA	7.44	-0.43	30	2	7.23	7.65
Omicron_KP3	D	389	N	D389N	8.85	-0.2	30	2	8.48	9.23	NA	7.8	-0.07	32	2	7.68	7.92
Omicron_KP3	D	389	P	D389P	8.11	-0.94	38	2	7.8	8.42	NA	7.26	-0.6	42	2	7.12	7.41
Omicron_KP3	D	389	Q	D389Q	9.02	-0.03	28	2	8.68	9.37	NA	7.92	0.05	29	2	7.91	7.93
Omicron_KP3	D	389	R	D389R	8.83	-0.23	31	2	8.5	9.15	NA	7.62	-0.25	33	2	7.48	7.76
Omicron_KP3	D	389	S	D389S	9.08	0.03	36	2	8.66	9.5	NA	7.84	-0.02	37	2	7.71	7.97
Omicron_KP3	D	389	T	D389T	9	-0.05	29	2	8.6	9.41	NA	7.79	-0.08	34	2	7.58	7.99
Omicron_KP3	D	389	V	D389V	8.44	-0.62	26	2	8.11	8.76	NA	7.06	-0.81	30	2	6.88	7.24
Omicron_KP3	D	389	W	D389W	8.73	-0.32	37	2	8.49	8.98	NA	7.12	-0.74	41	2	6.98	7.26
Omicron_KP3	D	389	Y	D389Y	8.82	-0.23	38	2	8.45	9.19	NA	7.22	-0.65	49	2	7.08	7.36
Omicron_KP3	L	390	-	L390-	8.33	-0.72	36	2	8.16	8.51	NA	7.06	-0.8	43	2	6.9	7.23
Omicron_KP3	L	390	A	L390A	8.98	-0.07	46	2	8.67	9.29	NA	7.78	-0.09	51	2	7.65	7.91
Omicron_KP3	L	390	C	L390C	8.67	-0.38	45	2	8.3	9.04	NA	7.64	-0.23	44	2	7.4	7.88
Omicron_KP3	L	390	D	L390D	8.64	-0.41	43	2	8.17	9.12	NA	7.41	-0.46	47	2	7.14	7.68
Omicron_KP3	L	390	E	L390E	8.91	-0.14	42	2	8.55	9.27	NA	7.82	-0.05	48	2	7.68	7.96
Omicron_KP3	L	390	F	L390F	9.01	-0.04	30	2	8.72	9.31	NA	7.51	-0.36	32	2	7.4	7.61
Omicron_KP3	L	390	G	L390G	8.86	-0.19	39	2	8.47	9.25	NA	7.57	-0.3	38	2	7.41	7.73
Omicron_KP3	L	390	H	L390H	8.97	-0.08	31	2	8.7	9.25	NA	7.63	-0.24	32	2	7.44	7.82
Omicron_KP3	L	390	I	L390I	9.02	-0.04	31	2	8.58	9.46	NA	7.85	-0.02	37	2	7.79	7.91
Omicron_KP3	L	390	K	L390K	8.92	-0.14	33	2	8.52	9.31	NA	7.79	-0.08	34	2	7.55	8.02
Omicron_KP3	L	390	L	L390L	9.05	0	3985	2	8.68	9.43	NA	7.87	0	4399	2	7.76	7.97
Omicron_KP3	L	390	M	L390M	9.07	0.02	37	2	8.71	9.43	NA	7.97	0.1	41	2	7.82	8.13
Omicron_KP3	L	390	N	L390N	8.94	-0.12	53	2	8.56	9.31	NA	7.73	-0.14	52	2	7.51	7.95
Omicron_KP3	L	390	P	L390P	8.53	-0.52	25	2	8.05	9.01	NA	7.26	-0.6	30	2	7.08	7.44
Omicron_KP3	L	390	Q	L390Q	8.97	-0.08	39	2	8.63	9.32	NA	7.74	-0.13	44	2	7.67	7.8
Omicron_KP3	L	390	R	L390R	9	-0.05	35	2	8.57	9.43	NA	7.64	-0.23	39	2	7.59	7.68
Omicron_KP3	L	390	S	L390S	8.93	-0.12	41	2	8.58	9.28	NA	7.99	0.12	43	2	7.99	7.98
Omicron_KP3	L	390	T	L390T	9.06	0	22	2	8.7	9.41	NA	8.08	0.21	28	2	7.89	8.26
Omicron_KP3	L	390	V	L390V	8.94	-0.11	35	2	8.6	9.28	NA	7.85	-0.01	40	2	7.7	8.01
Omicron_KP3	L	390	W	L390W	8.76	-0.3	17	2	8.43	9.08	NA	7.1	-0.77	20	2	7.25	6.95
Omicron_KP3	L	390	Y	L390Y	9.09	0.04	39	2	8.76	9.43	NA	7.88	0.01	42	2	7.63	8.12
Omicron_KP3	C	391	-	C391-	7.65	-1.4	37	2	7.49	7.81	NA	6.84	-1.03	43	2	6.75	6.93
Omicron_KP3	C	391	A	C391A	8.79	-0.26	33	2	8.38	9.2	NA	7.62	-0.25	38	2	7.53	7.71
Omicron_KP3	C	391	C	C391C	9.05	0	3985	2	8.68	9.43	NA	7.87	0	4399	2	7.76	7.97
Omicron_KP3	C	391	D	C391D	8.89	-0.16	40	2	8.54	9.24	NA	7.48	-0.39	45	2	7.3	7.67
Omicron_KP3	C	391	E	C391E	8.89	-0.16	42	2	8.59	9.2	NA	7.63	-0.24	51	2	7.55	7.7
Omicron_KP3	C	391	F	C391F	8.42	-0.63	55	2	8.16	8.68	NA	7.29	-0.57	59	2	7.14	7.44
Omicron_KP3	C	391	G	C391G	8.79	-0.26	39	2	8.42	9.17	NA	7.63	-0.23	43	2	7.39	7.88
Omicron_KP3	C	391	H	C391H	8.87	-0.19	31	2	8.56	9.17	NA	7.54	-0.33	33	2	7.47	7.6
Omicron_KP3	C	391	I	C391I	8.79	-0.26	38	2	8.33	9.26	NA	7.58	-0.29	39	2	7.42	7.73
Omicron_KP3	C	391	K	C391K	8.97	-0.08	36	2	8.64	9.3	NA	7.59	-0.28	37	2	7.52	7.65
Omicron_KP3	C	391	L	C391L	8.62	-0.43	41	2	8.34	8.91	NA	7.7	-0.16	44	2	7.56	7.85
Omicron_KP3	C	391	M	C391M	8.74	-0.31	57	2	8.37	9.12	NA	7.45	-0.42	58	2	7.34	7.56
Omicron_KP3	C	391	N	C391N	8.94	-0.12	30	2	8.45	9.42	NA	7.68	-0.18	33	2	7.71	7.66
Omicron_KP3	C	391	P	C391P	8.81	-0.25	36	2	8.53	9.09	NA	7.58	-0.28	42	2	7.45	7.71
Omicron_KP3	C	391	Q	C391Q	8.89	-0.16	36	2	8.49	9.28	NA	7.78	-0.09	38	2	7.7	7.85
Omicron_KP3	C	391	R	C391R	8.88	-0.17	43	2	8.49	9.27	NA	7.51	-0.36	44	2	7.33	7.68
Omicron_KP3	C	391	S	C391S	8.7	-0.36	31	2	8.34	9.05	NA	7.79	-0.08	33	2	7.52	8.05
Omicron_KP3	C	391	T	C391T	8.71	-0.34	44	2	8.28	9.15	NA	7.59	-0.27	49	2	7.61	7.57
Omicron_KP3	C	391	V	C391V	8.76	-0.29	29	2	8.36	9.16	NA	7.58	-0.29	30	2	7.37	7.79
Omicron_KP3	C	391	W	C391W	8.31	-0.75	38	2	8.02	8.59	NA	7.13	-0.73	45	2	7.04	7.23
Omicron_KP3	C	391	Y	C391Y	8.66	-0.39	42	2	8.3	9.03	NA	7.3	-0.57	48	2	7.17	7.43
Omicron_KP3	F	392	-	F392-	8.56	-0.49	51	2	8.23	8.88	NA	7.11	-0.76	55	2	7.04	7.18
Omicron_KP3	F	392	A	F392A	9.19	0.14	28	2	8.85	9.53	NA	8.06	0.2	33	2	7.9	8.23
Omicron_KP3	F	392	C	F392C	8.74	-0.31	40	2	8.4	9.08	NA	7.99	0.12	44	2	7.95	8.02
Omicron_KP3	F	392	D	F392D	8.66	-0.39	25	2	8.37	8.95	NA	7.1	-0.77	27	2	7.09	7.11
Omicron_KP3	F	392	E	F392E	8.59	-0.46	28	2	8.14	9.04	NA	7.37	-0.5	32	2	7.15	7.59
Omicron_KP3	F	392	F	F392F	9.05	0	3985	2	8.68	9.43	NA	7.87	0	4399	2	7.76	7.97
Omicron_KP3	F	392	G	F392G	8.66	-0.39	44	2	8.34	8.99	NA	7.34	-0.53	45	2	7.19	7.49
Omicron_KP3	F	392	H	F392H	8.91	-0.15	28	2	8.61	9.21	NA	7.61	-0.26	30	2	7.38	7.84
Omicron_KP3	F	392	I	F392I	8.96	-0.09	27	2	8.6	9.31	NA	7.83	-0.04	31	2	7.58	8.08
Omicron_KP3	F	392	K	F392K	8.67	-0.39	18	2	8.29	9.04	NA	7.17	-0.69	20	2	7.09	7.25
Omicron_KP3	F	392	L	F392L	8.93	-0.12	28	2	8.47	9.4	NA	7.86	0	29	2	7.83	7.89
Omicron_KP3	F	392	M	F392M	9.05	0	36	2	8.6	9.5	NA	7.84	-0.03	40	2	7.7	7.97
Omicron_KP3	F	392	N	F392N	8.69	-0.36	34	2	8.53	8.85	NA	7.57	-0.29	34	2	7.54	7.6
Omicron_KP3	F	392	P	F392P	8.99	-0.06	19	2	8.68	9.3	NA	7.79	-0.07	23	2	7.69	7.9
Omicron_KP3	F	392	Q	F392Q	8.74	-0.32	27	2	8.38	9.1	NA	7.41	-0.46	31	2	7.3	7.51
Omicron_KP3	F	392	R	F392R	8.46	-0.59	27	2	8.11	8.81	NA	7.08	-0.79	33	2	6.92	7.24
Omicron_KP3	F	392	S	F392S	8.95	-0.1	32	2	8.55	9.35	NA	7.66	-0.21	35	2	7.5	7.81
Omicron_KP3	F	392	T	F392T	9.1	0.05	25	2	8.6	9.6	NA	7.76	-0.11	28	2	7.71	7.81
Omicron_KP3	F	392	V	F392V	9.11	0.05	32	2	8.7	9.51	NA	7.96	0.09	35	2	7.93	7.99
Omicron_KP3	F	392	W	F392W	9.18	0.13	32	2	8.83	9.54	NA	8.06	0.19	36	2	7.83	8.29
Omicron_KP3	F	392	Y	F392Y	9.09	0.04	26	2	8.65	9.53	NA	8.01	0.14	26	2	7.92	8.09
Omicron_KP3	T	393	-	T393-	7.83	-1.22	37	2	7.56	8.1	NA	6.84	-1.03	40	2	6.67	7.02
Omicron_KP3	T	393	A	T393A	9.05	0	28	2	8.68	9.43	NA	7.78	-0.09	30	2	7.6	7.95
Omicron_KP3	T	393	C	T393C	8.44	-0.61	41	2	8.19	8.69	NA	7.32	-0.55	40	2	7.1	7.54
Omicron_KP3	T	393	D	T393D	8.98	-0.07	26	2	8.54	9.42	NA	7.84	-0.03	33	2	7.79	7.89
Omicron_KP3	T	393	E	T393E	8.99	-0.06	38	2	8.65	9.34	NA	7.85	-0.02	41	2	7.64	8.06
Omicron_KP3	T	393	F	T393F	8.49	-0.57	46	2	8.17	8.8	NA	7.19	-0.68	51	2	7.12	7.26
Omicron_KP3	T	393	G	T393G	8.89	-0.16	31	2	8.43	9.35	NA	7.95	0.09	30	2	7.72	8.18
Omicron_KP3	T	393	H	T393H	9.06	0.01	26	2	8.64	9.48	NA	7.8	-0.06	26	2	7.68	7.93
Omicron_KP3	T	393	I	T393I	8.63	-0.42	46	2	8.25	9.01	NA	7.53	-0.34	46	2	7.43	7.62
Omicron_KP3	T	393	K	T393K	8.91	-0.14	27	2	8.58	9.25	NA	7.65	-0.22	33	2	7.5	7.79
Omicron_KP3	T	393	L	T393L	8.82	-0.23	32	2	8.51	9.13	NA	7.46	-0.4	33	2	7.29	7.63
Omicron_KP3	T	393	M	T393M	8.76	-0.29	36	2	8.49	9.03	NA	7.53	-0.33	37	2	7.22	7.85
Omicron_KP3	T	393	N	T393N	9.05	0	33	2	8.7	9.41	NA	7.65	-0.22	39	2	7.74	7.56
Omicron_KP3	T	393	P	T393P	8.84	-0.21	30	2	8.45	9.22	NA	7.36	-0.5	33	2	7.2	7.52
Omicron_KP3	T	393	Q	T393Q	8.97	-0.08	39	2	8.51	9.43	NA	7.74	-0.12	45	2	7.63	7.85
Omicron_KP3	T	393	R	T393R	8.87	-0.18	32	2	8.5	9.25	NA	7.81	-0.06	36	2	7.57	8.04
Omicron_KP3	T	393	S	T393S	9.14	0.09	31	2	8.72	9.56	NA	8	0.13	37	2	7.86	8.14
Omicron_KP3	T	393	T	T393T	9.05	0	3985	2	8.68	9.43	NA	7.87	0	4399	2	7.76	7.97
Omicron_KP3	T	393	V	T393V	8.87	-0.18	48	2	8.52	9.23	NA	7.7	-0.17	54	2	7.58	7.82
Omicron_KP3	T	393	W	T393W	8.6	-0.45	33	2	8.19	9	NA	7.04	-0.83	39	2	6.82	7.25
Omicron_KP3	T	393	Y	T393Y	9.01	-0.04	41	2	8.7	9.33	NA	7.83	-0.04	45	2	7.68	7.98
Omicron_KP3	N	394	-	N394-	7.9	-1.16	34	2	7.65	8.14	NA	6.79	-1.08	34	2	6.83	6.74
Omicron_KP3	N	394	A	N394A	9.13	0.08	43	2	8.83	9.43	NA	7.91	0.04	47	2	7.9	7.92
Omicron_KP3	N	394	C	N394C	8.83	-0.22	41	2	8.57	9.09	NA	7.87	0	44	2	7.84	7.9
Omicron_KP3	N	394	D	N394D	8.98	-0.07	47	2	8.55	9.41	NA	7.75	-0.11	46	2	7.65	7.86
Omicron_KP3	N	394	E	N394E	8.97	-0.08	35	2	8.54	9.4	NA	7.87	0	37	2	7.68	8.05
Omicron_KP3	N	394	F	N394F	8.88	-0.17	36	2	8.61	9.16	NA	7.48	-0.38	38	2	7.34	7.63
Omicron_KP3	N	394	G	N394G	8.93	-0.12	32	2	8.63	9.24	NA	7.81	-0.06	39	2	7.73	7.88
Omicron_KP3	N	394	H	N394H	9.01	-0.04	31	2	8.62	9.4	NA	7.98	0.11	40	2	7.89	8.06
Omicron_KP3	N	394	I	N394I	8.92	-0.14	25	2	8.6	9.24	NA	7.6	-0.27	28	2	7.51	7.68
Omicron_KP3	N	394	K	N394K	8.9	-0.15	27	2	8.56	9.24	NA	7.53	-0.34	32	2	7.46	7.6
Omicron_KP3	N	394	L	N394L	8.85	-0.2	30	2	8.64	9.06	NA	7.43	-0.44	34	2	7.21	7.65
Omicron_KP3	N	394	M	N394M	8.95	-0.1	31	2	8.61	9.29	NA	7.77	-0.09	37	2	7.79	7.76
Omicron_KP3	N	394	N	N394N	9.05	0	3985	2	8.68	9.43	NA	7.87	0	4399	2	7.76	7.97
Omicron_KP3	N	394	P	N394P	8.96	-0.09	31	2	8.58	9.34	NA	7.63	-0.24	36	2	7.54	7.72
Omicron_KP3	N	394	Q	N394Q	9.03	-0.02	42	2	8.61	9.45	NA	7.82	-0.04	43	2	7.65	7.99
Omicron_KP3	N	394	R	N394R	8.93	-0.13	50	2	8.54	9.32	NA	7.8	-0.06	50	2	7.69	7.92
Omicron_KP3	N	394	S	N394S	9.1	0.05	32	2	8.75	9.45	NA	7.98	0.11	39	2	7.82	8.14
Omicron_KP3	N	394	T	N394T	8.99	-0.06	28	2	8.53	9.46	NA	7.91	0.04	31	2	7.85	7.96
Omicron_KP3	N	394	V	N394V	8.99	-0.06	32	2	8.59	9.39	NA	7.75	-0.12	28	2	7.69	7.81
Omicron_KP3	N	394	W	N394W	8.98	-0.08	37	2	8.6	9.35	NA	7.52	-0.35	39	2	7.39	7.64
Omicron_KP3	N	394	Y	N394Y	9.08	0.03	33	2	8.72	9.45	NA	7.8	-0.07	36	2	7.76	7.83
Omicron_KP3	V	395	-	V395-	5.54	-3.51	26	2	5.32	5.76	NA	6.51	-1.36	37	2	6.37	6.64
Omicron_KP3	V	395	A	V395A	9.05	-0.01	43	2	8.67	9.43	NA	7.76	-0.11	48	2	7.58	7.95
Omicron_KP3	V	395	C	V395C	8.82	-0.24	34	2	8.46	9.18	NA	7.62	-0.24	39	2	7.34	7.91
Omicron_KP3	V	395	D	V395D	5.11	-3.94	38	2	5.04	5.18	NA	6.41	-1.46	45	2	6.31	6.51
Omicron_KP3	V	395	E	V395E	5.7	-3.35	31	2	5.32	6.08	NA	6.51	-1.36	35	2	6.39	6.63
Omicron_KP3	V	395	F	V395F	8.84	-0.21	32	2	8.47	9.21	NA	7.37	-0.5	39	2	7.41	7.33
Omicron_KP3	V	395	G	V395G	8.82	-0.23	38	2	8.42	9.23	NA	7.59	-0.28	43	2	7.6	7.57
Omicron_KP3	V	395	H	V395H	7.78	-1.27	27	2	7.37	8.19	NA	6.86	-1.01	32	2	6.81	6.91
Omicron_KP3	V	395	I	V395I	9.08	0.02	52	2	8.63	9.52	NA	7.9	0.03	54	2	7.82	7.98
Omicron_KP3	V	395	K	V395K	6.8	-2.26	44	2	6.64	6.95	NA	6.58	-1.29	58	2	6.47	6.68
Omicron_KP3	V	395	L	V395L	9.1	0.05	28	2	8.74	9.46	NA	7.86	-0.01	30	2	7.84	7.87
Omicron_KP3	V	395	M	V395M	9.04	-0.01	38	2	8.72	9.36	NA	7.95	0.08	47	2	7.88	8.01
Omicron_KP3	V	395	N	V395N	5.97	-3.08	36	2	5.66	6.29	NA	6.46	-1.41	38	2	6.37	6.54
Omicron_KP3	V	395	P	V395P	5.48	-3.57	38	2	5.17	5.8	NA	6.37	-1.5	49	2	6.24	6.49
Omicron_KP3	V	395	Q	V395Q	8.2	-0.85	31	2	7.96	8.44	NA	6.81	-1.06	34	2	6.55	7.06
Omicron_KP3	V	395	R	V395R	8.85	-0.21	46	2	8.55	9.15	NA	7.34	-0.53	51	2	7.18	7.5
Omicron_KP3	V	395	S	V395S	8.71	-0.34	39	2	8.43	8.99	NA	7	-0.87	45	2	6.84	7.15
Omicron_KP3	V	395	T	V395T	8.67	-0.38	36	2	8.31	9.03	NA	7.17	-0.69	43	2	7.01	7.33
Omicron_KP3	V	395	V	V395V	9.05	0	3985	2	8.68	9.43	NA	7.87	0	4399	2	7.76	7.97
Omicron_KP3	V	395	W	V395W	7.97	-1.09	38	2	7.51	8.42	NA	6.85	-1.01	39	2	6.77	6.94
Omicron_KP3	V	395	Y	V395Y	8.49	-0.57	38	2	8.11	8.87	NA	6.91	-0.96	43	2	6.76	7.06
Omicron_KP3	Y	396	-	Y396-	5.16	-3.89	27	2	5.08	5.24	NA	6.45	-1.41	34	2	6.35	6.55
Omicron_KP3	Y	396	A	Y396A	8.33	-0.72	33	2	8.16	8.51	NA	7.1	-0.77	39	2	6.9	7.29
Omicron_KP3	Y	396	C	Y396C	8.29	-0.76	29	2	7.97	8.61	NA	7.2	-0.66	28	2	7.09	7.31
Omicron_KP3	Y	396	D	Y396D	8.47	-0.58	39	2	8.3	8.64	NA	7.2	-0.67	42	2	7.04	7.35
Omicron_KP3	Y	396	E	Y396E	7.85	-1.2	30	2	7.62	8.08	NA	6.8	-1.07	30	2	6.59	7.01
Omicron_KP3	Y	396	F	Y396F	8.96	-0.09	32	2	8.76	9.17	NA	7.92	0.05	39	2	7.77	8.07
Omicron_KP3	Y	396	G	Y396G	5.4	-3.66	49	2	5.39	5.4	NA	6.5	-1.37	56	2	6.42	6.57
Omicron_KP3	Y	396	H	Y396H	8.62	-0.43	43	2	8.33	8.91	NA	7.2	-0.67	43	2	7.04	7.36
Omicron_KP3	Y	396	I	Y396I	9.05	0	35	2	8.59	9.52	NA	7.81	-0.05	41	2	7.53	8.1
Omicron_KP3	Y	396	K	Y396K	7.99	-1.06	27	2	7.57	8.42	NA	6.92	-0.94	35	2	6.63	7.22
Omicron_KP3	Y	396	L	Y396L	8.84	-0.21	29	2	8.39	9.29	NA	7.64	-0.23	32	2	7.33	7.94
Omicron_KP3	Y	396	M	Y396M	8.88	-0.17	32	2	8.61	9.16	NA	7.62	-0.25	33	2	7.43	7.81
Omicron_KP3	Y	396	N	Y396N	8.92	-0.13	21	2	8.47	9.37	NA	7.83	-0.04	25	2	7.77	7.88
Omicron_KP3	Y	396	P	Y396P	5.31	-3.74	28	2	5.12	5.5	NA	6.42	-1.45	31	2	6.28	6.55
Omicron_KP3	Y	396	Q	Y396Q	8.55	-0.5	33	2	8.22	8.89	NA	7.37	-0.49	34	2	7.27	7.47
Omicron_KP3	Y	396	R	Y396R	7.53	-1.52	36	2	7.03	8.03	NA	6.97	-0.9	46	2	6.75	7.19
Omicron_KP3	Y	396	S	Y396S	8.71	-0.34	34	2	8.44	8.98	NA	7.46	-0.4	33	2	7.28	7.64
Omicron_KP3	Y	396	T	Y396T	9.02	-0.03	33	2	8.63	9.41	NA	7.91	0.04	41	2	7.84	7.97
Omicron_KP3	Y	396	V	Y396V	8.96	-0.09	28	2	8.67	9.25	NA	7.77	-0.09	33	2	7.83	7.71
Omicron_KP3	Y	396	W	Y396W	9	-0.05	45	2	8.52	9.49	NA	7.74	-0.12	46	2	7.65	7.84
Omicron_KP3	Y	396	Y	Y396Y	9.05	0	3985	2	8.68	9.43	NA	7.87	0	4399	2	7.76	7.97
Omicron_KP3	A	397	-	A397-	5.19	-3.86	26	2	5.21	5.17	NA	6.42	-1.44	30	2	6.31	6.53
Omicron_KP3	A	397	A	A397A	9.05	0	3985	2	8.68	9.43	NA	7.87	0	4399	2	7.76	7.97
Omicron_KP3	A	397	C	A397C	8.66	-0.39	58	2	8.28	9.04	NA	7.82	-0.04	60	2	7.65	7.99
Omicron_KP3	A	397	D	A397D	5.29	-3.76	31	2	5.39	5.2	NA	6.49	-1.38	38	2	6.5	6.48
Omicron_KP3	A	397	E	A397E	5.58	-3.48	38	2	5.48	5.67	NA	6.56	-1.3	47	2	6.47	6.66
Omicron_KP3	A	397	F	A397F	8.86	-0.19	33	2	8.58	9.14	NA	7.44	-0.42	35	2	7.33	7.56
Omicron_KP3	A	397	G	A397G	5.37	-3.69	41	2	5.24	5.49	NA	6.47	-1.39	48	2	6.28	6.66
Omicron_KP3	A	397	H	A397H	5.36	-3.69	32	2	5.3	5.43	NA	6.52	-1.35	44	2	6.34	6.7
Omicron_KP3	A	397	I	A397I	8.91	-0.14	35	2	8.43	9.39	NA	7.7	-0.16	39	2	7.47	7.94
Omicron_KP3	A	397	K	A397K	5.34	-3.72	33	2	5.27	5.4	NA	6.55	-1.31	39	2	6.46	6.65
Omicron_KP3	A	397	L	A397L	9.06	0	50	2	8.71	9.4	NA	7.91	0.04	55	2	7.6	8.21
Omicron_KP3	A	397	M	A397M	9.09	0.04	50	2	8.8	9.38	NA	8	0.13	59	2	7.86	8.13
Omicron_KP3	A	397	N	A397N	5.1	-3.96	43	2	5.12	5.07	NA	6.56	-1.3	50	2	6.34	6.78
Omicron_KP3	A	397	P	A397P	5.16	-3.89	43	2	5.21	5.11	NA	6.44	-1.43	48	2	6.31	6.56
Omicron_KP3	A	397	Q	A397Q	7.33	-1.72	38	2	6.98	7.69	NA	6.71	-1.16	41	2	6.52	6.9
Omicron_KP3	A	397	R	A397R	5.45	-3.6	32	2	5.44	5.45	NA	6.5	-1.37	37	2	6.4	6.6
Omicron_KP3	A	397	S	A397S	7.41	-1.64	37	2	7.06	7.76	NA	6.74	-1.13	39	2	6.46	7.01
Omicron_KP3	A	397	T	A397T	8.51	-0.55	48	2	8.17	8.84	NA	6.94	-0.93	52	2	6.82	7.05
Omicron_KP3	A	397	V	A397V	9.03	-0.02	26	2	8.51	9.55	NA	7.66	-0.2	27	2	7.44	7.89
Omicron_KP3	A	397	W	A397W	8.68	-0.38	37	2	8.37	8.98	NA	7.21	-0.66	40	2	7.11	7.31
Omicron_KP3	A	397	Y	A397Y	8.04	-1.02	45	2	7.75	8.32	NA	6.89	-0.98	50	2	6.81	6.97
Omicron_KP3	D	398	-	D398-	5.15	-3.91	25	2	5.12	5.17	NA	6.5	-1.37	32	2	6.39	6.6
Omicron_KP3	D	398	A	D398A	5.19	-3.87	32	2	5.12	5.26	NA	6.39	-1.47	41	2	6.34	6.45
Omicron_KP3	D	398	C	D398C	5.06	-3.99	27	2	5.07	5.05	NA	6.48	-1.39	38	2	6.43	6.52
Omicron_KP3	D	398	D	D398D	9.05	0	3985	2	8.68	9.43	NA	7.87	0	4399	2	7.76	7.97
Omicron_KP3	D	398	E	D398E	5.23	-3.82	25	2	5.3	5.17	NA	6.37	-1.49	31	2	6.43	6.32
Omicron_KP3	D	398	F	D398F	5.26	-3.79	26	2	5.23	5.3	NA	6.28	-1.58	31	2	6.28	6.29
Omicron_KP3	D	398	G	D398G	5.24	-3.82	24	2	5.16	5.31	NA	6.36	-1.51	29	2	6.24	6.48
Omicron_KP3	D	398	H	D398H	5.79	-3.26	38	2	5.49	6.09	NA	6.51	-1.35	43	2	6.37	6.66
Omicron_KP3	D	398	I	D398I	5.18	-3.88	31	2	5.14	5.21	NA	6.43	-1.44	38	2	6.4	6.45
Omicron_KP3	D	398	K	D398K	5.15	-3.9	33	2	5.08	5.22	NA	6.5	-1.37	42	2	6.37	6.63
Omicron_KP3	D	398	L	D398L	5.15	-3.9	55	2	5.19	5.12	NA	6.41	-1.46	62	2	6.32	6.5
Omicron_KP3	D	398	M	D398M	5.17	-3.88	18	2	5.24	5.11	NA	6.46	-1.41	27	2	6.29	6.62
Omicron_KP3	D	398	N	D398N	5.06	-3.99	31	2	5.06	5.06	NA	6.48	-1.39	38	2	6.37	6.58
Omicron_KP3	D	398	P	D398P	5.14	-3.92	29	2	5.15	5.12	NA	6.32	-1.54	33	2	6.18	6.46
Omicron_KP3	D	398	Q	D398Q	5.18	-3.87	32	2	5.14	5.22	NA	6.43	-1.44	33	2	6.32	6.54
Omicron_KP3	D	398	R	D398R	5.18	-3.87	30	2	5.21	5.15	NA	6.29	-1.57	40	2	6.23	6.36
Omicron_KP3	D	398	S	D398S	5.1	-3.96	29	2	5.09	5.1	NA	6.5	-1.36	34	2	6.46	6.55
Omicron_KP3	D	398	T	D398T	5.26	-3.8	31	2	5.34	5.17	NA	6.59	-1.28	38	2	6.36	6.81
Omicron_KP3	D	398	V	D398V	5.15	-3.9	35	2	5.14	5.16	NA	6.42	-1.45	39	2	6.33	6.51
Omicron_KP3	D	398	W	D398W	5.14	-3.91	31	2	5.13	5.15	NA	6.51	-1.36	37	2	6.42	6.59
Omicron_KP3	D	398	Y	D398Y	5.4	-3.66	34	2	5.28	5.51	NA	6.63	-1.23	35	2	6.54	6.73
Omicron_KP3	S	399	-	S399-	5.06	-3.99	28	2	5.07	5.05	NA	6.57	-1.3	33	2	6.4	6.73
Omicron_KP3	S	399	A	S399A	8.7	-0.35	21	2	8.36	9.04	NA	7.46	-0.41	24	2	7.43	7.48
Omicron_KP3	S	399	C	S399C	6.99	-2.06	37	2	6.7	7.29	NA	6.92	-0.95	38	2	6.73	7.11
Omicron_KP3	S	399	D	S399D	5.72	-3.34	26	2	5.37	6.06	NA	6.62	-1.25	34	2	6.46	6.77
Omicron_KP3	S	399	E	S399E	5.38	-3.67	32	2	5.25	5.51	NA	6.61	-1.26	34	2	6.39	6.82
Omicron_KP3	S	399	F	S399F	6.65	-2.4	33	2	6.26	7.05	NA	6.63	-1.24	39	2	6.56	6.7
Omicron_KP3	S	399	G	S399G	6.04	-3.01	30	2	5.89	6.2	NA	6.59	-1.27	36	2	6.55	6.63
Omicron_KP3	S	399	H	S399H	7.93	-1.12	25	2	7.62	8.24	NA	6.96	-0.91	27	2	6.86	7.06
Omicron_KP3	S	399	I	S399I	5.75	-3.31	24	2	5.46	6.03	NA	6.53	-1.34	37	2	6.45	6.61
Omicron_KP3	S	399	K	S399K	8.18	-0.87	24	2	7.92	8.44	NA	6.89	-0.98	27	2	6.75	7.03
Omicron_KP3	S	399	L	S399L	6.32	-2.73	29	2	6.26	6.39	NA	6.59	-1.28	34	2	6.51	6.67
Omicron_KP3	S	399	M	S399M	7.86	-1.2	31	2	7.72	8	NA	7.03	-0.84	35	2	6.99	7.07
Omicron_KP3	S	399	N	S399N	8.66	-0.4	24	2	8.34	8.97	NA	6.96	-0.91	27	2	6.99	6.92
Omicron_KP3	S	399	P	S399P	5.31	-3.74	25	2	5.33	5.29	NA	6.34	-1.53	29	2	6.26	6.42
Omicron_KP3	S	399	Q	S399Q	8.78	-0.28	22	2	8.49	9.06	NA	7.22	-0.65	24	2	6.99	7.45
Omicron_KP3	S	399	R	S399R	8.77	-0.29	25	2	8.43	9.1	NA	7.19	-0.68	29	2	7.03	7.35
Omicron_KP3	S	399	S	S399S	9.05	0	3985	2	8.68	9.43	NA	7.87	0	4399	2	7.76	7.97
Omicron_KP3	S	399	T	S399T	8.96	-0.09	24	2	8.59	9.34	NA	7.87	0	27	2	7.79	7.94
Omicron_KP3	S	399	V	S399V	6	-3.05	24	2	5.73	6.28	NA	6.57	-1.29	31	2	6.42	6.72
Omicron_KP3	S	399	W	S399W	7.02	-2.03	29	2	6.58	7.46	NA	6.74	-1.13	35	2	6.54	6.94
Omicron_KP3	S	399	Y	S399Y	7.02	-2.04	30	2	6.58	7.45	NA	6.74	-1.13	37	2	6.56	6.91
Omicron_KP3	F	400	-	F400-	5.09	-3.96	36	2	5.08	5.1	NA	6.26	-1.6	44	2	6.18	6.34
Omicron_KP3	F	400	A	F400A	5.18	-3.87	33	2	5.27	5.1	NA	6.38	-1.49	40	2	6.19	6.56
Omicron_KP3	F	400	C	F400C	5.08	-3.97	35	2	5.04	5.12	NA	6.38	-1.49	42	2	6.28	6.48
Omicron_KP3	F	400	D	F400D	5.21	-3.84	39	2	5.12	5.31	NA	6.45	-1.42	50	2	6.27	6.62
Omicron_KP3	F	400	E	F400E	5.26	-3.8	26	2	5.29	5.22	NA	6.35	-1.52	33	2	6.16	6.54
Omicron_KP3	F	400	F	F400F	9.05	0	3985	2	8.68	9.43	NA	7.87	0	4399	2	7.76	7.97
Omicron_KP3	F	400	G	F400G	5.14	-3.92	22	2	5.03	5.24	NA	6.44	-1.42	29	2	6.27	6.62
Omicron_KP3	F	400	H	F400H	5.11	-3.94	29	2	5.17	5.05	NA	6.39	-1.48	33	2	6.33	6.45
Omicron_KP3	F	400	I	F400I	5.21	-3.84	32	2	5.17	5.25	NA	6.4	-1.46	33	2	6.26	6.55
Omicron_KP3	F	400	K	F400K	5.15	-3.9	31	2	5.19	5.11	NA	6.29	-1.58	40	2	6.23	6.35
Omicron_KP3	F	400	L	F400L	5.42	-3.64	24	2	5.58	5.25	NA	6.41	-1.46	29	2	6.29	6.53
Omicron_KP3	F	400	M	F400M	6.79	-2.26	26	2	6.12	7.46	NA	6.68	-1.19	29	2	6.47	6.88
Omicron_KP3	F	400	N	F400N	5.15	-3.9	19	2	5.12	5.18	NA	6.46	-1.41	28	2	6.35	6.56
Omicron_KP3	F	400	P	F400P	5.1	-3.95	30	2	5.07	5.14	NA	6.33	-1.54	37	2	6.2	6.46
Omicron_KP3	F	400	Q	F400Q	5.18	-3.87	29	2	5.32	5.04	NA	6.36	-1.51	36	2	6.24	6.48
Omicron_KP3	F	400	R	F400R	5.11	-3.94	31	2	5.09	5.12	NA	6.31	-1.56	34	2	6.16	6.46
Omicron_KP3	F	400	S	F400S	5.07	-3.98	36	2	5.05	5.09	NA	6.41	-1.46	51	2	6.35	6.47
Omicron_KP3	F	400	T	F400T	5.04	-4.01	21	2	5.09	5	NA	6.36	-1.5	27	2	6.31	6.42
Omicron_KP3	F	400	V	F400V	5.08	-3.97	25	2	5.09	5.07	NA	6.42	-1.44	29	2	6.26	6.59
Omicron_KP3	F	400	W	F400W	5.07	-3.99	36	2	5.05	5.08	NA	6.47	-1.4	43	2	6.32	6.62
Omicron_KP3	F	400	Y	F400Y	5.65	-3.4	23	2	5.6	5.7	NA	6.57	-1.3	27	2	6.52	6.61
Omicron_KP3	V	401	-	V401-	5.16	-3.89	26	2	5.24	5.08	NA	6.44	-1.43	32	2	6.35	6.53
Omicron_KP3	V	401	A	V401A	5.59	-3.46	30	2	5.59	5.6	NA	6.42	-1.45	32	2	6.39	6.45
Omicron_KP3	V	401	C	V401C	5.23	-3.82	31	2	5.13	5.33	NA	6.63	-1.24	35	2	6.46	6.8
Omicron_KP3	V	401	D	V401D	5.17	-3.89	34	2	5.29	5.04	NA	6.41	-1.45	43	2	6.4	6.42
Omicron_KP3	V	401	E	V401E	5.09	-3.96	31	2	5.12	5.06	NA	6.66	-1.21	36	2	6.56	6.76
Omicron_KP3	V	401	F	V401F	5.1	-3.96	25	2	5.05	5.14	NA	6.42	-1.44	27	2	6.33	6.51
Omicron_KP3	V	401	G	V401G	5.3	-3.75	50	2	5.24	5.37	NA	6.38	-1.48	57	2	6.27	6.5
Omicron_KP3	V	401	H	V401H	5.12	-3.93	24	2	5.13	5.11	NA	6.4	-1.47	32	2	6.27	6.53
Omicron_KP3	V	401	I	V401I	8.43	-0.62	19	2	8.13	8.74	NA	7	-0.87	19	2	6.97	7.03
Omicron_KP3	V	401	K	V401K	5.29	-3.76	27	2	5.1	5.47	NA	6.34	-1.52	34	2	6.2	6.49
Omicron_KP3	V	401	L	V401L	6.09	-2.96	30	2	5.82	6.36	NA	6.63	-1.24	34	2	6.47	6.79
Omicron_KP3	V	401	M	V401M	5.48	-3.57	27	2	5.47	5.49	NA	6.62	-1.24	34	2	6.43	6.82
Omicron_KP3	V	401	N	V401N	5.19	-3.87	31	2	5.3	5.07	NA	6.44	-1.43	35	2	6.25	6.62
Omicron_KP3	V	401	P	V401P	5.36	-3.69	33	2	5.25	5.48	NA	6.44	-1.42	43	2	6.29	6.6
Omicron_KP3	V	401	Q	V401Q	5.19	-3.87	37	2	5.16	5.21	NA	6.48	-1.38	43	2	6.42	6.55
Omicron_KP3	V	401	R	V401R	5.25	-3.8	31	2	5.29	5.21	NA	6.29	-1.57	33	2	6.2	6.38
Omicron_KP3	V	401	S	V401S	5.14	-3.91	25	2	5.15	5.13	NA	6.34	-1.53	32	2	6.33	6.35
Omicron_KP3	V	401	T	V401T	7.83	-1.23	33	2	7.67	7.99	NA	6.99	-0.88	32	2	6.78	7.2
Omicron_KP3	V	401	V	V401V	9.05	0	3985	2	8.68	9.43	NA	7.87	0	4399	2	7.76	7.97
Omicron_KP3	V	401	W	V401W	5.08	-3.97	45	2	5.1	5.06	NA	6.46	-1.4	49	2	6.36	6.57
Omicron_KP3	V	401	Y	V401Y	5.07	-3.98	20	2	5.06	5.09	NA	6.5	-1.37	24	2	6.31	6.68
Omicron_KP3	I	402	-	I402-	5.09	-3.97	31	2	5.06	5.11	NA	6.32	-1.55	44	2	6.24	6.4
Omicron_KP3	I	402	A	I402A	5.52	-3.53	36	2	5.54	5.51	NA	6.52	-1.35	39	2	6.46	6.57
Omicron_KP3	I	402	C	I402C	5.72	-3.33	34	2	5.52	5.92	NA	7.01	-0.85	34	2	6.88	7.15
Omicron_KP3	I	402	D	I402D	5.08	-3.97	40	2	5.07	5.09	NA	6.47	-1.4	47	2	6.36	6.57
Omicron_KP3	I	402	E	I402E	5.05	-4	33	2	5.03	5.08	NA	6.4	-1.46	40	2	6.26	6.54
Omicron_KP3	I	402	F	I402F	5.27	-3.78	23	2	5.31	5.24	NA	6.38	-1.49	25	2	6.21	6.55
Omicron_KP3	I	402	G	I402G	5.16	-3.89	41	2	5.23	5.1	NA	6.29	-1.57	51	2	6.24	6.35
Omicron_KP3	I	402	H	I402H	5.17	-3.88	34	2	5.19	5.15	NA	6.33	-1.54	40	2	6.28	6.38
Omicron_KP3	I	402	I	I402I	9.05	0	3985	2	8.68	9.43	NA	7.87	0	4399	2	7.76	7.97
Omicron_KP3	I	402	K	I402K	5.07	-3.98	35	2	5.09	5.05	NA	6.5	-1.37	43	2	6.42	6.57
Omicron_KP3	I	402	L	I402L	8.64	-0.42	27	2	8.37	8.9	NA	7.38	-0.49	31	2	7.18	7.57
Omicron_KP3	I	402	M	I402M	5.24	-3.81	35	2	5.32	5.17	NA	6.53	-1.34	43	2	6.29	6.76
Omicron_KP3	I	402	N	I402N	5.18	-3.87	35	2	5.11	5.26	NA	6.51	-1.36	44	2	6.34	6.68
Omicron_KP3	I	402	P	I402P	5.2	-3.86	29	2	5.04	5.35	NA	6.39	-1.48	38	2	6.34	6.43
Omicron_KP3	I	402	Q	I402Q	5.1	-3.95	23	2	5.08	5.12	NA	6.3	-1.56	25	2	6.3	6.31
Omicron_KP3	I	402	R	I402R	5.14	-3.91	30	2	5.16	5.13	NA	6.33	-1.54	38	2	6.22	6.43
Omicron_KP3	I	402	S	I402S	5.21	-3.84	20	2	5.2	5.22	NA	6.38	-1.49	32	2	6.29	6.47
Omicron_KP3	I	402	T	I402T	5.68	-3.37	34	2	5.47	5.89	NA	6.48	-1.38	37	2	6.39	6.58
Omicron_KP3	I	402	V	I402V	9.14	0.09	33	2	8.75	9.53	NA	7.75	-0.12	39	2	7.66	7.84
Omicron_KP3	I	402	W	I402W	5.19	-3.86	34	2	5.03	5.34	NA	6.35	-1.52	37	2	6.3	6.39
Omicron_KP3	I	402	Y	I402Y	5.22	-3.83	31	2	5.27	5.18	NA	6.47	-1.39	31	2	6.4	6.55
Omicron_KP3	K	403	-	K403-	5.15	-3.9	41	2	5.12	5.19	NA	6.45	-1.42	54	2	6.31	6.58
Omicron_KP3	K	403	A	K403A	9.52	0.47	28	2	9.19	9.85	NA	8.12	0.25	32	2	7.87	8.36
Omicron_KP3	K	403	C	K403C	8.73	-0.32	37	2	8.5	8.96	NA	7.48	-0.38	42	2	7.44	7.53
Omicron_KP3	K	403	D	K403D	9.22	0.17	28	2	8.93	9.51	NA	7	-0.87	29	2	6.76	7.24
Omicron_KP3	K	403	E	K403E	9.34	0.29	34	2	9.05	9.63	NA	7.93	0.06	39	2	7.86	7.99
Omicron_KP3	K	403	F	K403F	5.32	-3.73	40	2	5.23	5.41	NA	6.72	-1.15	44	2	6.55	6.89
Omicron_KP3	K	403	G	K403G	9.06	0.01	36	2	8.71	9.41	NA	7.39	-0.48	35	2	7.34	7.43
Omicron_KP3	K	403	H	K403H	6.45	-2.6	30	2	6.25	6.65	NA	6.54	-1.33	36	2	6.44	6.64
Omicron_KP3	K	403	I	K403I	5.6	-3.45	37	2	5.45	5.76	NA	6.54	-1.33	42	2	6.33	6.75
Omicron_KP3	K	403	K	K403K	9.05	0	3985	2	8.68	9.43	NA	7.87	0	4399	2	7.76	7.97
Omicron_KP3	K	403	L	K403L	6.19	-2.87	38	2	5.87	6.5	NA	6.76	-1.11	42	2	6.61	6.91
Omicron_KP3	K	403	M	K403M	9.18	0.12	36	2	8.82	9.53	NA	7.76	-0.11	37	2	7.62	7.9
Omicron_KP3	K	403	N	K403N	9.16	0.11	30	2	8.83	9.49	NA	7.84	-0.03	36	2	7.78	7.9
Omicron_KP3	K	403	P	K403P	7.86	-1.19	31	2	7.69	8.03	NA	7.15	-0.71	36	2	7.1	7.21
Omicron_KP3	K	403	Q	K403Q	9.55	0.49	29	2	9.34	9.75	NA	7.94	0.07	29	2	7.66	8.22
Omicron_KP3	K	403	R	K403R	8.86	-0.2	35	2	8.53	9.18	NA	7.87	0	43	2	7.86	7.87
Omicron_KP3	K	403	S	K403S	9.5	0.45	33	2	9.24	9.76	NA	7.85	-0.02	45	2	7.86	7.83
Omicron_KP3	K	403	T	K403T	8.67	-0.38	44	2	8.42	8.92	NA	7.26	-0.6	48	2	7.13	7.4
Omicron_KP3	K	403	V	K403V	5.52	-3.54	27	2	5.36	5.67	NA	6.48	-1.38	32	2	6.28	6.69
Omicron_KP3	K	403	W	K403W	5.14	-3.91	27	2	5.18	5.11	NA	6.59	-1.27	35	2	6.55	6.64
Omicron_KP3	K	403	Y	K403Y	5.54	-3.51	49	2	5.45	5.64	NA	6.77	-1.1	56	2	6.59	6.95
Omicron_KP3	G	404	-	G404-	5.13	-3.92	36	2	5.14	5.13	NA	6.37	-1.5	47	2	6.25	6.48
Omicron_KP3	G	404	A	G404A	6.45	-2.6	46	2	6.29	6.62	NA	6.94	-0.93	51	2	6.93	6.95
Omicron_KP3	G	404	C	G404C	5.42	-3.64	48	2	5.42	5.41	NA	6.57	-1.3	55	2	6.34	6.8
Omicron_KP3	G	404	D	G404D	5.3	-3.75	27	2	5.22	5.39	NA	6.62	-1.24	32	2	6.48	6.77
Omicron_KP3	G	404	E	G404E	6.44	-2.61	24	2	6.03	6.85	NA	7.12	-0.75	26	2	6.88	7.36
Omicron_KP3	G	404	F	G404F	5.42	-3.64	21	2	5.58	5.25	NA	6.63	-1.24	25	2	6.39	6.86
Omicron_KP3	G	404	G	G404G	9.05	0	3985	2	8.68	9.43	NA	7.87	0	4399	2	7.76	7.97
Omicron_KP3	G	404	H	G404H	5.89	-3.17	44	2	5.78	6	NA	6.68	-1.18	47	2	6.52	6.85
Omicron_KP3	G	404	I	G404I	5.05	-4	28	2	5.03	5.07	NA	6.54	-1.33	34	2	6.36	6.73
Omicron_KP3	G	404	K	G404K	6.57	-2.48	26	2	6.13	7.02	NA	6.9	-0.96	25	2	6.7	7.11
Omicron_KP3	G	404	L	G404L	5.2	-3.85	46	2	5.19	5.21	NA	6.54	-1.33	51	2	6.43	6.65
Omicron_KP3	G	404	M	G404M	6.11	-2.95	34	2	5.93	6.28	NA	6.89	-0.98	37	2	6.73	7.05
Omicron_KP3	G	404	N	G404N	5.46	-3.59	33	2	5.35	5.58	NA	6.56	-1.31	39	2	6.36	6.76
Omicron_KP3	G	404	P	G404P	5.22	-3.83	32	2	5.18	5.27	NA	6.58	-1.29	38	2	6.44	6.72
Omicron_KP3	G	404	Q	G404Q	7.38	-1.67	28	2	7.2	7.57	NA	7.25	-0.62	33	2	7.05	7.45
Omicron_KP3	G	404	R	G404R	7.15	-1.91	32	2	7.09	7.2	NA	7.07	-0.8	37	2	6.98	7.15
Omicron_KP3	G	404	S	G404S	5.48	-3.57	33	2	5.62	5.35	NA	6.64	-1.23	37	2	6.54	6.74
Omicron_KP3	G	404	T	G404T	5.23	-3.82	35	2	5.33	5.13	NA	6.52	-1.35	39	2	6.4	6.63
Omicron_KP3	G	404	V	G404V	5.17	-3.89	39	2	5.1	5.23	NA	6.57	-1.3	50	2	6.39	6.74
Omicron_KP3	G	404	W	G404W	5.4	-3.65	33	2	5.33	5.48	NA	6.49	-1.37	40	2	6.39	6.6
Omicron_KP3	G	404	Y	G404Y	5.72	-3.33	24	2	5.65	5.8	NA	6.73	-1.14	29	2	6.52	6.94
Omicron_KP3	N	405	-	N405-	5.06	-3.99	28	2	5.11	5.02	NA	6.42	-1.44	35	2	6.32	6.53
Omicron_KP3	N	405	A	N405A	9.18	0.12	25	2	8.78	9.57	NA	8.07	0.2	25	2	7.89	8.25
Omicron_KP3	N	405	C	N405C	7.97	-1.08	31	2	7.76	8.19	NA	7.67	-0.2	36	2	7.57	7.77
Omicron_KP3	N	405	D	N405D	9.04	-0.01	35	2	8.51	9.56	NA	8.12	0.25	36	2	8.02	8.21
Omicron_KP3	N	405	E	N405E	8.62	-0.43	30	2	8.25	8.99	NA	8.16	0.29	33	2	7.97	8.35
Omicron_KP3	N	405	F	N405F	8.77	-0.29	29	2	8.42	9.11	NA	7.47	-0.4	27	2	7.31	7.63
Omicron_KP3	N	405	G	N405G	8.88	-0.17	28	2	8.51	9.25	NA	7.4	-0.46	34	2	7.12	7.68
Omicron_KP3	N	405	H	N405H	8.93	-0.13	29	2	8.57	9.29	NA	7.55	-0.32	29	2	7.37	7.73
Omicron_KP3	N	405	I	N405I	8.71	-0.34	26	2	8.41	9.01	NA	7.7	-0.17	29	2	7.56	7.83
Omicron_KP3	N	405	K	N405K	8.88	-0.18	31	2	8.52	9.23	NA	7.62	-0.25	32	2	7.52	7.71
Omicron_KP3	N	405	L	N405L	9.08	0.02	23	2	8.8	9.35	NA	7.7	-0.17	24	2	7.55	7.85
Omicron_KP3	N	405	M	N405M	9.04	-0.01	28	2	8.67	9.42	NA	7.71	-0.16	30	2	7.43	7.99
Omicron_KP3	N	405	N	N405N	9.05	0	3985	2	8.68	9.43	NA	7.87	0	4399	2	7.76	7.97
Omicron_KP3	N	405	P	N405P	5.41	-3.65	15	2	5.46	5.35	NA	6.59	-1.27	16	2	6.43	6.75
Omicron_KP3	N	405	Q	N405Q	8.94	-0.11	32	2	8.6	9.29	NA	7.8	-0.07	34	2	7.81	7.79
Omicron_KP3	N	405	R	N405R	8.32	-0.73	29	2	8.11	8.53	NA	7.25	-0.61	32	2	7.26	7.25
Omicron_KP3	N	405	S	N405S	9.3	0.25	28	2	9.02	9.59	NA	7.76	-0.11	29	2	7.52	7.99
Omicron_KP3	N	405	T	N405T	8.98	-0.07	38	2	8.67	9.29	NA	7.7	-0.17	42	2	7.46	7.93
Omicron_KP3	N	405	V	N405V	8.68	-0.37	28	2	8.4	8.96	NA	7.48	-0.38	31	2	7.32	7.65
Omicron_KP3	N	405	W	N405W	7.86	-1.19	24	2	7.61	8.12	NA	7.04	-0.83	29	2	6.98	7.09
Omicron_KP3	N	405	Y	N405Y	8.98	-0.07	32	2	8.69	9.28	NA	7.36	-0.51	32	2	7.15	7.57
Omicron_KP3	E	406	-	E406-	5.15	-3.91	34	2	5.19	5.11	NA	6.68	-1.19	40	2	6.55	6.81
Omicron_KP3	E	406	A	E406A	5.21	-3.84	39	2	5.15	5.27	NA	6.51	-1.36	52	2	6.34	6.68
Omicron_KP3	E	406	C	E406C	5.18	-3.87	30	2	5.24	5.13	NA	6.39	-1.48	39	2	6.31	6.47
Omicron_KP3	E	406	D	E406D	9.18	0.12	40	2	8.83	9.53	NA	7.56	-0.31	42	2	7.45	7.67
Omicron_KP3	E	406	E	E406E	9.05	0	3985	2	8.68	9.43	NA	7.87	0	4399	2	7.76	7.97
Omicron_KP3	E	406	F	E406F	5.15	-3.9	29	2	5.2	5.1	NA	6.51	-1.36	36	2	6.33	6.68
Omicron_KP3	E	406	G	E406G	5.23	-3.82	26	2	5.13	5.33	NA	6.44	-1.43	29	2	6.26	6.61
Omicron_KP3	E	406	H	E406H	8.75	-0.3	31	2	8.34	9.15	NA	6.93	-0.93	39	2	6.82	7.05
Omicron_KP3	E	406	I	E406I	5.18	-3.88	21	2	5.12	5.23	NA	6.27	-1.6	30	2	6.23	6.31
Omicron_KP3	E	406	K	E406K	5.1	-3.96	23	2	5.12	5.08	NA	6.43	-1.44	28	2	6.32	6.53
Omicron_KP3	E	406	L	E406L	5.31	-3.74	42	2	5.46	5.17	NA	6.48	-1.38	49	2	6.4	6.57
Omicron_KP3	E	406	M	E406M	5.19	-3.86	32	2	5.16	5.23	NA	6.73	-1.14	40	2	6.53	6.92
Omicron_KP3	E	406	N	E406N	5.12	-3.94	34	2	5.08	5.15	NA	6.85	-1.01	43	2	6.65	7.05
Omicron_KP3	E	406	P	E406P	5.1	-3.95	20	2	5.07	5.12	NA	6.44	-1.42	30	2	6.28	6.6
Omicron_KP3	E	406	Q	E406Q	9	-0.05	21	2	8.66	9.35	NA	7.59	-0.28	23	2	7.21	7.96
Omicron_KP3	E	406	R	E406R	5.18	-3.87	21	2	5.16	5.21	NA	6.38	-1.48	24	2	6.24	6.53
Omicron_KP3	E	406	S	E406S	5.22	-3.83	22	2	5.36	5.08	NA	6.4	-1.47	25	2	6.35	6.45
Omicron_KP3	E	406	T	E406T	5.32	-3.73	23	2	5.39	5.25	NA	6.43	-1.43	27	2	6.38	6.49
Omicron_KP3	E	406	V	E406V	5.11	-3.94	30	2	5.09	5.14	NA	6.4	-1.47	33	2	6.33	6.46
Omicron_KP3	E	406	W	E406W	5.31	-3.74	38	2	5.41	5.21	NA	7.44	-0.43	40	2	7.2	7.67
Omicron_KP3	E	406	Y	E406Y	5.15	-3.9	33	2	5.23	5.08	NA	6.45	-1.41	36	2	6.36	6.54
Omicron_KP3	V	407	-	V407-	5.08	-3.97	41	2	5.11	5.05	NA	6.71	-1.16	46	2	6.6	6.82
Omicron_KP3	V	407	A	V407A	6.1	-2.95	40	2	6.11	6.1	NA	6.67	-1.2	46	2	6.49	6.85
Omicron_KP3	V	407	C	V407C	6.19	-2.86	25	2	5.69	6.7	NA	6.76	-1.11	33	2	6.45	7.06
Omicron_KP3	V	407	D	V407D	5.15	-3.9	34	2	5.23	5.06	NA	6.5	-1.36	37	2	6.35	6.66
Omicron_KP3	V	407	E	V407E	5.17	-3.88	29	2	5.13	5.21	NA	6.58	-1.29	32	2	6.4	6.77
Omicron_KP3	V	407	F	V407F	7.89	-1.16	27	2	7.63	8.15	NA	6.66	-1.21	30	2	6.46	6.86
Omicron_KP3	V	407	G	V407G	5.15	-3.9	25	2	5.17	5.13	NA	6.53	-1.33	31	2	6.38	6.69
Omicron_KP3	V	407	H	V407H	5.23	-3.83	35	2	5.16	5.29	NA	6.5	-1.36	38	2	6.39	6.62
Omicron_KP3	V	407	I	V407I	8.98	-0.08	38	2	8.63	9.33	NA	7.87	0	40	2	7.71	8.03
Omicron_KP3	V	407	K	V407K	6.01	-3.04	24	2	5.88	6.14	NA	6.55	-1.32	28	2	6.33	6.77
Omicron_KP3	V	407	L	V407L	9.08	0.03	24	2	8.77	9.39	NA	7.66	-0.2	28	2	7.54	7.78
Omicron_KP3	V	407	M	V407M	8.75	-0.3	49	2	8.46	9.04	NA	7.13	-0.74	50	2	6.95	7.31
Omicron_KP3	V	407	N	V407N	5.31	-3.74	33	2	5.18	5.45	NA	6.49	-1.38	38	2	6.35	6.63
Omicron_KP3	V	407	P	V407P	5.15	-3.9	23	2	5.17	5.14	NA	6.33	-1.53	30	2	6.24	6.43
Omicron_KP3	V	407	Q	V407Q	5.93	-3.12	29	2	5.76	6.1	NA	6.61	-1.25	36	2	6.59	6.63
Omicron_KP3	V	407	R	V407R	8.21	-0.85	33	2	7.87	8.54	NA	6.96	-0.91	41	2	6.78	7.13
Omicron_KP3	V	407	S	V407S	5.11	-3.94	32	2	5.19	5.03	NA	6.7	-1.17	40	2	6.66	6.74
Omicron_KP3	V	407	T	V407T	5.19	-3.86	35	2	5.12	5.26	NA	6.82	-1.04	36	2	6.71	6.93
Omicron_KP3	V	407	V	V407V	9.05	0	3985	2	8.68	9.43	NA	7.87	0	4399	2	7.76	7.97
Omicron_KP3	V	407	W	V407W	5.77	-3.28	33	2	5.59	5.95	NA	6.62	-1.25	35	2	6.5	6.73
Omicron_KP3	V	407	Y	V407Y	5.81	-3.24	42	2	5.69	5.93	NA	6.48	-1.38	47	2	6.42	6.54
Omicron_KP3	S	408	-	S408-	5.15	-3.9	32	2	5.18	5.11	NA	6.41	-1.45	42	2	6.33	6.49
Omicron_KP3	S	408	A	S408A	9.02	-0.03	34	2	8.55	9.49	NA	7.98	0.11	39	2	7.69	8.26
Omicron_KP3	S	408	C	S408C	8.44	-0.61	45	2	8.12	8.76	NA	7.69	-0.17	50	2	7.6	7.78
Omicron_KP3	S	408	D	S408D	8.96	-0.09	36	2	8.55	9.37	NA	7.84	-0.02	38	2	7.68	8
Omicron_KP3	S	408	E	S408E	8.94	-0.11	44	2	8.54	9.34	NA	7.97	0.1	40	2	7.87	8.07
Omicron_KP3	S	408	F	S408F	8.67	-0.38	35	2	8.36	8.99	NA	7.23	-0.64	37	2	7.11	7.35
Omicron_KP3	S	408	G	S408G	9.05	0	34	2	8.69	9.42	NA	7.88	0.01	34	2	7.74	8.02
Omicron_KP3	S	408	H	S408H	9.1	0.04	43	2	8.67	9.53	NA	7.51	-0.35	46	2	7.33	7.7
Omicron_KP3	S	408	I	S408I	8.81	-0.24	43	2	8.55	9.07	NA	7.43	-0.44	45	2	7.4	7.45
Omicron_KP3	S	408	K	S408K	9.07	0.02	37	2	8.67	9.47	NA	7.7	-0.17	36	2	7.5	7.89
Omicron_KP3	S	408	L	S408L	8.72	-0.34	53	2	8.45	8.99	NA	7.08	-0.78	55	2	6.94	7.22
Omicron_KP3	S	408	M	S408M	8.81	-0.24	35	2	8.43	9.19	NA	7.41	-0.46	40	2	7.47	7.35
Omicron_KP3	S	408	N	S408N	9.11	0.05	28	2	8.65	9.56	NA	7.93	0.06	33	2	7.83	8.02
Omicron_KP3	S	408	P	S408P	9.07	0.02	41	2	8.7	9.44	NA	8.07	0.2	45	2	7.84	8.3
Omicron_KP3	S	408	Q	S408Q	8.99	-0.07	28	2	8.61	9.36	NA	7.83	-0.03	31	2	7.8	7.87
Omicron_KP3	S	408	R	S408R	9.08	0.03	63	2	8.73	9.44	NA	7.6	-0.27	65	2	7.67	7.53
Omicron_KP3	S	408	S	S408S	9.05	0	3985	2	8.68	9.43	NA	7.87	0	4399	2	7.76	7.97
Omicron_KP3	S	408	T	S408T	8.96	-0.09	52	2	8.61	9.31	NA	7.84	-0.03	50	2	7.6	8.07
Omicron_KP3	S	408	V	S408V	8.92	-0.13	31	2	8.66	9.18	NA	7.75	-0.12	32	2	7.55	7.95
Omicron_KP3	S	408	W	S408W	8.66	-0.39	32	2	8.4	8.93	NA	7.48	-0.38	33	2	7.37	7.6
Omicron_KP3	S	408	Y	S408Y	8.89	-0.17	42	2	8.53	9.25	NA	7.56	-0.31	45	2	7.45	7.66
Omicron_KP3	Q	409	-	Q409-	5.07	-3.99	35	2	5.09	5.05	NA	6.53	-1.33	45	2	6.36	6.71
Omicron_KP3	Q	409	A	Q409A	5.59	-3.46	34	2	5.43	5.74	NA	6.46	-1.41	39	2	6.29	6.62
Omicron_KP3	Q	409	C	Q409C	5.16	-3.89	26	2	5.12	5.2	NA	6.44	-1.42	35	2	6.35	6.54
Omicron_KP3	Q	409	D	Q409D	5.43	-3.62	48	2	5.3	5.56	NA	6.59	-1.28	47	2	6.43	6.75
Omicron_KP3	Q	409	E	Q409E	8.33	-0.72	39	2	8.04	8.63	NA	7.06	-0.81	41	2	6.85	7.27
Omicron_KP3	Q	409	F	Q409F	5.14	-3.92	38	2	5.11	5.16	NA	6.43	-1.43	46	2	6.3	6.57
Omicron_KP3	Q	409	G	Q409G	5.23	-3.83	44	2	5.18	5.27	NA	6.43	-1.44	51	2	6.31	6.55
Omicron_KP3	Q	409	H	Q409H	5.46	-3.59	36	2	5.45	5.47	NA	6.5	-1.37	39	2	6.41	6.59
Omicron_KP3	Q	409	I	Q409I	5.05	-4.01	31	2	5.04	5.06	NA	6.38	-1.49	41	2	6.26	6.5
Omicron_KP3	Q	409	K	Q409K	5.82	-3.23	42	2	5.75	5.89	NA	6.71	-1.16	50	2	6.55	6.87
Omicron_KP3	Q	409	L	Q409L	5.25	-3.8	27	2	5.21	5.3	NA	6.41	-1.46	33	2	6.24	6.57
Omicron_KP3	Q	409	M	Q409M	5.99	-3.06	45	2	5.58	6.4	NA	6.56	-1.31	53	2	6.4	6.72
Omicron_KP3	Q	409	N	Q409N	5.59	-3.46	26	2	5.57	5.62	NA	6.61	-1.26	35	2	6.45	6.77
Omicron_KP3	Q	409	P	Q409P	5.16	-3.89	31	2	5.12	5.21	NA	6.43	-1.44	34	2	6.16	6.7
Omicron_KP3	Q	409	Q	Q409Q	9.05	0	3985	2	8.68	9.43	NA	7.87	0	4399	2	7.76	7.97
Omicron_KP3	Q	409	R	Q409R	5.47	-3.58	32	2	5.44	5.5	NA	6.47	-1.4	37	2	6.32	6.62
Omicron_KP3	Q	409	S	Q409S	5.59	-3.46	34	2	5.48	5.71	NA	6.54	-1.33	41	2	6.36	6.72
Omicron_KP3	Q	409	T	Q409T	5.46	-3.59	31	2	5.51	5.42	NA	6.68	-1.19	37	2	6.45	6.9
Omicron_KP3	Q	409	V	Q409V	5.1	-3.95	29	2	5.08	5.12	NA	6.33	-1.53	38	2	6.26	6.41
Omicron_KP3	Q	409	W	Q409W	5.08	-3.97	26	2	5.13	5.03	NA	6.32	-1.54	34	2	6.24	6.41
Omicron_KP3	Q	409	Y	Q409Y	5.18	-3.87	39	2	5.16	5.2	NA	6.47	-1.39	45	2	6.33	6.62
Omicron_KP3	I	410	-	I410-	5.03	-4.02	30	2	5.02	5.04	NA	6.49	-1.38	40	2	6.31	6.66
Omicron_KP3	I	410	A	I410A	5.12	-3.93	29	2	5.11	5.13	NA	6.47	-1.4	34	2	6.38	6.56
Omicron_KP3	I	410	C	I410C	5.11	-3.94	28	2	5.09	5.14	NA	6.39	-1.47	30	2	6.31	6.48
Omicron_KP3	I	410	D	I410D	5.27	-3.78	30	2	5.28	5.27	NA	6.6	-1.27	36	2	6.44	6.75
Omicron_KP3	I	410	E	I410E	5.11	-3.94	39	2	5.17	5.04	NA	6.57	-1.3	46	2	6.44	6.7
Omicron_KP3	I	410	F	I410F	5.14	-3.91	24	2	5.12	5.16	NA	6.59	-1.28	29	2	6.32	6.85
Omicron_KP3	I	410	G	I410G	5.12	-3.93	30	2	5.13	5.1	NA	6.44	-1.43	39	2	6.33	6.55
Omicron_KP3	I	410	H	I410H	5.24	-3.81	24	2	5.16	5.33	NA	6.48	-1.38	26	2	6.41	6.55
Omicron_KP3	I	410	I	I410I	9.05	0	3985	2	8.68	9.43	NA	7.87	0	4399	2	7.76	7.97
Omicron_KP3	I	410	K	I410K	5.05	-4.01	23	2	5.02	5.08	NA	6.53	-1.34	33	2	6.42	6.63
Omicron_KP3	I	410	L	I410L	8.36	-0.69	27	2	7.97	8.74	NA	7.04	-0.82	30	2	6.9	7.19
Omicron_KP3	I	410	M	I410M	6.05	-3	27	2	6.02	6.08	NA	6.67	-1.2	33	2	6.53	6.81
Omicron_KP3	I	410	N	I410N	5.21	-3.85	39	2	5.16	5.26	NA	6.5	-1.37	46	2	6.37	6.62
Omicron_KP3	I	410	P	I410P	5.14	-3.91	28	2	5.13	5.15	NA	6.46	-1.41	34	2	6.28	6.63
Omicron_KP3	I	410	Q	I410Q	5.3	-3.75	23	2	5.48	5.12	NA	6.4	-1.47	29	2	6.29	6.5
Omicron_KP3	I	410	R	I410R	5.11	-3.94	29	2	5.09	5.14	NA	6.42	-1.44	36	2	6.25	6.59
Omicron_KP3	I	410	S	I410S	5.15	-3.9	24	2	5.09	5.21	NA	6.59	-1.27	30	2	6.46	6.72
Omicron_KP3	I	410	T	I410T	5.18	-3.87	25	2	5.13	5.23	NA	6.5	-1.37	32	2	6.26	6.73
Omicron_KP3	I	410	V	I410V	9.07	0.02	28	2	8.63	9.51	NA	7.67	-0.2	28	2	7.56	7.78
Omicron_KP3	I	410	W	I410W	5.13	-3.92	30	2	5.17	5.1	NA	6.47	-1.39	37	2	6.39	6.56
Omicron_KP3	I	410	Y	I410Y	5.05	-4	31	2	5.07	5.04	NA	6.41	-1.46	35	2	6.27	6.54
Omicron_KP3	A	411	-	A411-	5.11	-3.94	34	2	5.07	5.14	NA	6.45	-1.41	40	2	6.34	6.57
Omicron_KP3	A	411	A	A411A	9.05	0	3985	2	8.68	9.43	NA	7.87	0	4399	2	7.76	7.97
Omicron_KP3	A	411	C	A411C	5.97	-3.08	32	2	5.67	6.28	NA	6.73	-1.14	35	2	6.56	6.89
Omicron_KP3	A	411	D	A411D	6	-3.05	34	2	5.61	6.4	NA	6.67	-1.19	40	2	6.46	6.89
Omicron_KP3	A	411	E	A411E	8.49	-0.57	45	2	8.11	8.87	NA	7.1	-0.77	52	2	6.97	7.22
Omicron_KP3	A	411	F	A411F	5.54	-3.52	35	2	5.41	5.67	NA	6.46	-1.41	45	2	6.38	6.55
Omicron_KP3	A	411	G	A411G	8.76	-0.29	52	2	8.47	9.05	NA	7.6	-0.26	56	2	7.49	7.71
Omicron_KP3	A	411	H	A411H	5.73	-3.32	41	2	5.66	5.81	NA	6.65	-1.22	52	2	6.52	6.77
Omicron_KP3	A	411	I	A411I	5.52	-3.53	35	2	5.26	5.78	NA	6.5	-1.37	40	2	6.4	6.59
Omicron_KP3	A	411	K	A411K	8.13	-0.92	41	2	7.81	8.46	NA	6.98	-0.88	44	2	6.9	7.06
Omicron_KP3	A	411	L	A411L	5.4	-3.65	38	2	5.32	5.48	NA	6.56	-1.31	40	2	6.49	6.63
Omicron_KP3	A	411	M	A411M	7.58	-1.47	40	2	7.14	8.02	NA	6.79	-1.07	45	2	6.65	6.94
Omicron_KP3	A	411	N	A411N	6.02	-3.04	42	2	5.76	6.27	NA	6.67	-1.2	50	2	6.51	6.82
Omicron_KP3	A	411	P	A411P	5.12	-3.94	31	2	5.19	5.04	NA	6.52	-1.35	37	2	6.45	6.59
Omicron_KP3	A	411	Q	A411Q	8.77	-0.28	37	2	8.46	9.08	NA	7.39	-0.48	40	2	7.29	7.48
Omicron_KP3	A	411	R	A411R	8.47	-0.58	41	2	8.1	8.83	NA	7	-0.86	44	2	6.82	7.19
Omicron_KP3	A	411	S	A411S	8.68	-0.38	33	2	8.34	9.02	NA	7.31	-0.56	36	2	7.22	7.39
Omicron_KP3	A	411	T	A411T	7.15	-1.9	37	2	6.85	7.45	NA	6.81	-1.05	46	2	6.59	7.03
Omicron_KP3	A	411	V	A411V	7.37	-1.69	43	2	7.15	7.58	NA	6.77	-1.1	49	2	6.62	6.91
Omicron_KP3	A	411	W	A411W	8.27	-0.79	31	2	7.89	8.64	NA	6.89	-0.97	40	2	6.84	6.94
Omicron_KP3	A	411	Y	A411Y	5.29	-3.77	45	2	5.25	5.33	NA	6.36	-1.5	57	2	6.24	6.49
Omicron_KP3	P	412	-	P412-	5.2	-3.85	31	2	5.26	5.14	NA	6.41	-1.46	32	2	6.24	6.58
Omicron_KP3	P	412	A	P412A	5.5	-3.55	32	2	5.52	5.49	NA	6.63	-1.23	34	2	6.51	6.76
Omicron_KP3	P	412	C	P412C	5.33	-3.72	35	2	5.47	5.2	NA	6.52	-1.35	40	2	6.44	6.6
Omicron_KP3	P	412	D	P412D	5.3	-3.75	39	2	5.35	5.25	NA	6.52	-1.34	44	2	6.34	6.71
Omicron_KP3	P	412	E	P412E	5.2	-3.85	28	2	5.19	5.21	NA	6.45	-1.42	37	2	6.34	6.55
Omicron_KP3	P	412	F	P412F	5.21	-3.85	31	2	5.24	5.17	NA	6.34	-1.53	34	2	6.28	6.39
Omicron_KP3	P	412	G	P412G	5.26	-3.79	23	2	5.37	5.15	NA	6.42	-1.45	25	2	6.25	6.59
Omicron_KP3	P	412	H	P412H	5.08	-3.97	42	2	5.08	5.08	NA	6.43	-1.44	48	2	6.32	6.54
Omicron_KP3	P	412	I	P412I	5.44	-3.61	36	2	5.25	5.64	NA	6.55	-1.31	41	2	6.41	6.7
Omicron_KP3	P	412	K	P412K	5.25	-3.81	25	2	5.16	5.34	NA	6.49	-1.38	31	2	6.39	6.59
Omicron_KP3	P	412	L	P412L	5.3	-3.75	35	2	5.16	5.44	NA	6.34	-1.52	37	2	6.27	6.41
Omicron_KP3	P	412	M	P412M	5.23	-3.82	27	2	5.13	5.34	NA	6.39	-1.48	35	2	6.32	6.45
Omicron_KP3	P	412	N	P412N	5.29	-3.76	18	2	5.37	5.22	NA	6.51	-1.36	23	2	6.31	6.7
Omicron_KP3	P	412	P	P412P	9.05	0	3985	2	8.68	9.43	NA	7.87	0	4399	2	7.76	7.97
Omicron_KP3	P	412	Q	P412Q	5.19	-3.86	19	2	5.31	5.07	NA	6.44	-1.43	21	2	6.36	6.51
Omicron_KP3	P	412	R	P412R	5.26	-3.8	30	2	5.07	5.45	NA	6.45	-1.42	37	2	6.45	6.45
Omicron_KP3	P	412	S	P412S	5.24	-3.81	33	2	5.18	5.31	NA	6.53	-1.34	35	2	6.45	6.61
Omicron_KP3	P	412	T	P412T	5.43	-3.63	30	2	5.35	5.5	NA	6.46	-1.4	36	2	6.44	6.48
Omicron_KP3	P	412	V	P412V	6.09	-2.96	42	2	5.81	6.38	NA	6.48	-1.38	50	2	6.34	6.63
Omicron_KP3	P	412	W	P412W	5.24	-3.81	20	2	5.36	5.13	NA	6.37	-1.5	26	2	6.27	6.46
Omicron_KP3	P	412	Y	P412Y	5.15	-3.9	33	2	5.18	5.12	NA	6.39	-1.47	40	2	6.33	6.45
Omicron_KP3	G	413	-	G413-	5.14	-3.91	33	2	5.17	5.12	NA	6.44	-1.43	46	2	6.39	6.48
Omicron_KP3	G	413	A	G413A	8.75	-0.3	29	2	8.55	8.96	NA	7.56	-0.3	29	2	7.47	7.65
Omicron_KP3	G	413	C	G413C	8.64	-0.41	34	2	8.29	8.99	NA	7.59	-0.27	36	2	7.45	7.74
Omicron_KP3	G	413	D	G413D	8.33	-0.72	40	2	7.99	8.68	NA	7.02	-0.85	44	2	6.91	7.12
Omicron_KP3	G	413	E	G413E	8.6	-0.46	33	2	8.28	8.91	NA	7.34	-0.53	34	2	7.16	7.52
Omicron_KP3	G	413	F	G413F	8.91	-0.15	34	2	8.53	9.29	NA	7.67	-0.2	34	2	7.44	7.9
Omicron_KP3	G	413	G	G413G	9.05	0	3985	2	8.68	9.43	NA	7.87	0	4399	2	7.76	7.97
Omicron_KP3	G	413	H	G413H	8.95	-0.1	44	2	8.57	9.33	NA	7.63	-0.23	43	2	7.49	7.78
Omicron_KP3	G	413	I	G413I	7.09	-1.97	29	2	6.7	7.48	NA	6.89	-0.97	36	2	6.64	7.15
Omicron_KP3	G	413	K	G413K	9.05	0	24	2	8.58	9.52	NA	7.53	-0.34	28	2	7.65	7.41
Omicron_KP3	G	413	L	G413L	8.88	-0.17	26	2	8.54	9.23	NA	7.72	-0.15	27	2	7.69	7.74
Omicron_KP3	G	413	M	G413M	8.95	-0.1	23	2	8.79	9.12	NA	7.79	-0.07	24	2	7.55	8.04
Omicron_KP3	G	413	N	G413N	9	-0.05	27	2	8.63	9.37	NA	8.08	0.21	31	2	7.88	8.27
Omicron_KP3	G	413	P	G413P	5.2	-3.85	25	2	5.06	5.34	NA	6.49	-1.38	32	2	6.5	6.48
Omicron_KP3	G	413	Q	G413Q	8.81	-0.24	31	2	8.42	9.2	NA	7.82	-0.05	34	2	7.69	7.94
Omicron_KP3	G	413	R	G413R	9.03	-0.03	31	2	8.64	9.41	NA	7.71	-0.16	36	2	7.55	7.87
Omicron_KP3	G	413	S	G413S	8.74	-0.31	28	2	8.41	9.07	NA	7.54	-0.32	27	2	7.3	7.79
Omicron_KP3	G	413	T	G413T	8.03	-1.02	23	2	7.74	8.33	NA	6.98	-0.89	22	2	6.91	7.05
Omicron_KP3	G	413	V	G413V	7.45	-1.6	26	2	7.15	7.75	NA	6.8	-1.07	30	2	6.72	6.88
Omicron_KP3	G	413	W	G413W	8.24	-0.81	26	2	7.79	8.7	NA	6.74	-1.12	28	2	6.7	6.79
Omicron_KP3	G	413	Y	G413Y	9	-0.05	28	2	8.72	9.28	NA	7.72	-0.15	31	2	7.53	7.9
Omicron_KP3	Q	414	-	Q414-	5.38	-3.68	25	2	5.51	5.24	NA	6.41	-1.45	28	2	6.27	6.56
Omicron_KP3	Q	414	A	Q414A	9.18	0.13	27	2	8.88	9.49	NA	7.92	0.05	33	2	7.86	7.98
Omicron_KP3	Q	414	C	Q414C	8.09	-0.96	34	2	7.89	8.3	NA	7.13	-0.74	34	2	7.03	7.23
Omicron_KP3	Q	414	D	Q414D	5.28	-3.77	29	2	5.37	5.19	NA	6.57	-1.3	38	2	6.5	6.63
Omicron_KP3	Q	414	E	Q414E	8.9	-0.16	27	2	8.55	9.24	NA	7.61	-0.26	30	2	7.37	7.84
Omicron_KP3	Q	414	F	Q414F	6.35	-2.7	32	2	6.02	6.68	NA	6.61	-1.25	32	2	6.47	6.75
Omicron_KP3	Q	414	G	Q414G	8.96	-0.09	47	2	8.58	9.35	NA	7.94	0.07	54	2	7.81	8.06
Omicron_KP3	Q	414	H	Q414H	8.51	-0.54	28	2	8.15	8.87	NA	7.08	-0.79	30	2	6.95	7.21
Omicron_KP3	Q	414	I	Q414I	8.2	-0.85	32	2	7.82	8.57	NA	6.76	-1.1	36	2	6.68	6.85
Omicron_KP3	Q	414	K	Q414K	9.12	0.07	29	2	8.68	9.57	NA	7.49	-0.38	30	2	7.39	7.6
Omicron_KP3	Q	414	L	Q414L	7.34	-1.72	30	2	7.11	7.56	NA	6.81	-1.06	36	2	6.73	6.89
Omicron_KP3	Q	414	M	Q414M	9.13	0.08	33	2	8.69	9.57	NA	7.76	-0.11	37	2	7.58	7.93
Omicron_KP3	Q	414	N	Q414N	7.86	-1.19	22	2	7.36	8.37	NA	6.92	-0.95	25	2	6.79	7.05
Omicron_KP3	Q	414	P	Q414P	5.19	-3.86	42	2	5.2	5.19	NA	6.46	-1.4	48	2	6.34	6.59
Omicron_KP3	Q	414	Q	Q414Q	9.05	0	3985	2	8.68	9.43	NA	7.87	0	4399	2	7.76	7.97
Omicron_KP3	Q	414	R	Q414R	8.94	-0.11	43	2	8.59	9.29	NA	7.47	-0.4	45	2	7.4	7.53
Omicron_KP3	Q	414	S	Q414S	8.95	-0.11	30	2	8.48	9.41	NA	7.71	-0.16	32	2	7.62	7.8
Omicron_KP3	Q	414	T	Q414T	9.05	0	38	2	8.68	9.42	NA	7.72	-0.15	45	2	7.64	7.79
Omicron_KP3	Q	414	V	Q414V	8.78	-0.27	46	2	8.45	9.11	NA	7.46	-0.41	46	2	7.31	7.6
Omicron_KP3	Q	414	W	Q414W	6.37	-2.68	35	2	6.04	6.71	NA	6.67	-1.2	42	2	6.51	6.83
Omicron_KP3	Q	414	Y	Q414Y	6.74	-2.31	25	2	6.35	7.14	NA	6.67	-1.19	26	2	6.47	6.87
Omicron_KP3	T	415	-	T415-	5.17	-3.88	29	2	5.25	5.09	NA	6.44	-1.43	35	2	6.32	6.56
Omicron_KP3	T	415	A	T415A	8.96	-0.1	40	2	8.55	9.37	NA	7.63	-0.24	43	2	7.53	7.72
Omicron_KP3	T	415	C	T415C	8.04	-1.01	30	2	7.94	8.14	NA	7.68	-0.18	30	2	7.37	8
Omicron_KP3	T	415	D	T415D	8.64	-0.41	28	2	8.34	8.95	NA	7.43	-0.44	31	2	7.19	7.67
Omicron_KP3	T	415	E	T415E	8.69	-0.36	30	2	8.53	8.85	NA	7.79	-0.08	35	2	7.65	7.93
Omicron_KP3	T	415	F	T415F	8.77	-0.28	7	2	8.38	9.16	NA	7	-0.87	7	2	6.8	7.19
Omicron_KP3	T	415	G	T415G	9.02	-0.03	34	2	8.65	9.4	NA	7.47	-0.4	35	2	7.33	7.61
Omicron_KP3	T	415	H	T415H	9.04	-0.01	33	2	8.67	9.42	NA	7.65	-0.22	37	2	7.5	7.79
Omicron_KP3	T	415	I	T415I	8.85	-0.21	33	2	8.54	9.16	NA	7.53	-0.34	38	2	7.29	7.76
Omicron_KP3	T	415	K	T415K	8.91	-0.14	26	2	8.51	9.3	NA	7.57	-0.3	31	2	7.26	7.87
Omicron_KP3	T	415	L	T415L	8.56	-0.5	31	2	8.22	8.89	NA	7.07	-0.79	31	2	6.93	7.21
Omicron_KP3	T	415	M	T415M	8.56	-0.49	31	2	8.3	8.82	NA	7.61	-0.25	35	2	7.52	7.71
Omicron_KP3	T	415	N	T415N	9	-0.05	29	2	8.62	9.38	NA	7.73	-0.14	29	2	7.73	7.73
Omicron_KP3	T	415	P	T415P	7.84	-1.21	27	2	7.5	8.18	NA	6.9	-0.97	32	2	6.74	7.06
Omicron_KP3	T	415	Q	T415Q	8.99	-0.06	24	2	8.52	9.47	NA	7.93	0.07	27	2	7.83	8.04
Omicron_KP3	T	415	R	T415R	9.01	-0.04	31	2	8.61	9.41	NA	7.53	-0.33	36	2	7.51	7.55
Omicron_KP3	T	415	S	T415S	9.12	0.06	25	2	8.72	9.51	NA	8.06	0.19	27	2	7.95	8.17
Omicron_KP3	T	415	T	T415T	9.05	0	3985	2	8.68	9.43	NA	7.87	0	4399	2	7.76	7.97
Omicron_KP3	T	415	V	T415V	8.96	-0.09	29	2	8.62	9.31	NA	8.01	0.14	30	2	7.9	8.11
Omicron_KP3	T	415	W	T415W	8.43	-0.62	39	2	8.19	8.68	NA	6.92	-0.94	46	2	6.65	7.2
Omicron_KP3	T	415	Y	T415Y	8.6	-0.45	33	2	8.17	9.04	NA	7.18	-0.68	34	2	7.26	7.11
Omicron_KP3	G	416	-	G416-	5.1	-3.96	24	2	5.09	5.1	NA	6.46	-1.41	24	2	6.28	6.63
Omicron_KP3	G	416	A	G416A	5.4	-3.65	37	2	5.49	5.32	NA	6.62	-1.25	42	2	6.43	6.81
Omicron_KP3	G	416	C	G416C	5.05	-4.01	4	2	5	5.09	NA	6.34	-1.53	4	2	6.26	6.41
Omicron_KP3	G	416	D	G416D	5.11	-3.94	34	2	5.14	5.08	NA	6.47	-1.4	38	2	6.33	6.61
Omicron_KP3	G	416	E	G416E	5.1	-3.95	36	2	5.1	5.1	NA	6.46	-1.41	41	2	6.22	6.7
Omicron_KP3	G	416	F	G416F	5.1	-3.95	17	2	5.11	5.09	NA	6.67	-1.19	19	2	6.49	6.85
Omicron_KP3	G	416	G	G416G	9.05	0	3985	2	8.68	9.43	NA	7.87	0	4399	2	7.76	7.97
Omicron_KP3	G	416	H	G416H	5.2	-3.86	22	2	5.15	5.24	NA	6.41	-1.45	23	2	6.31	6.52
Omicron_KP3	G	416	I	G416I	5.14	-3.91	23	2	5.02	5.26	NA	6.76	-1.11	25	2	6.6	6.92
Omicron_KP3	G	416	K	G416K	5.08	-3.97	27	2	5.1	5.07	NA	6.58	-1.29	33	2	6.32	6.84
Omicron_KP3	G	416	L	G416L	5.23	-3.82	37	2	5.21	5.25	NA	6.8	-1.07	42	2	6.61	6.99
Omicron_KP3	G	416	M	G416M	5.32	-3.73	23	2	5.28	5.36	NA	6.61	-1.26	26	2	6.5	6.71
Omicron_KP3	G	416	N	G416N	5.25	-3.8	29	2	5.36	5.14	NA	6.51	-1.36	32	2	6.36	6.66
Omicron_KP3	G	416	P	G416P	5.24	-3.81	20	2	5.28	5.21	NA	6.47	-1.4	23	2	6.4	6.53
Omicron_KP3	G	416	Q	G416Q	5.43	-3.62	29	2	5.62	5.25	NA	6.54	-1.33	36	2	6.37	6.71
Omicron_KP3	G	416	R	G416R	5.22	-3.83	22	2	5.21	5.23	NA	6.5	-1.37	28	2	6.31	6.69
Omicron_KP3	G	416	S	G416S	5.21	-3.84	22	2	5.15	5.28	NA	6.48	-1.38	32	2	6.35	6.62
Omicron_KP3	G	416	T	G416T	5.18	-3.87	40	2	5.2	5.17	NA	6.53	-1.34	53	2	6.35	6.7
Omicron_KP3	G	416	V	G416V	5.34	-3.71	26	2	5.31	5.37	NA	6.71	-1.16	27	2	6.52	6.89
Omicron_KP3	G	416	W	G416W	5.29	-3.76	20	2	5.35	5.23	NA	6.74	-1.12	23	2	6.57	6.92
Omicron_KP3	G	416	Y	G416Y	5.24	-3.81	28	2	5.17	5.32	NA	6.45	-1.42	33	2	6.35	6.54
Omicron_KP3	N	417	-	N417-	5.06	-3.99	40	2	5.07	5.04	NA	6.58	-1.29	47	2	6.42	6.74
Omicron_KP3	N	417	A	N417A	9.04	-0.01	22	2	8.64	9.45	NA	7.69	-0.18	27	2	7.57	7.8
Omicron_KP3	N	417	C	N417C	8.88	-0.18	36	2	8.54	9.21	NA	7.96	0.09	37	2	7.89	8.03
Omicron_KP3	N	417	D	N417D	8.7	-0.36	29	2	8.33	9.06	NA	7.87	0.01	34	2	7.73	8.01
Omicron_KP3	N	417	E	N417E	8.65	-0.4	23	2	8.15	9.15	NA	7.68	-0.18	28	2	7.46	7.91
Omicron_KP3	N	417	F	N417F	8.99	-0.06	30	2	8.63	9.35	NA	7.73	-0.13	36	2	7.72	7.75
Omicron_KP3	N	417	G	N417G	8.48	-0.57	38	2	8.2	8.76	NA	7.36	-0.51	38	2	7.25	7.47
Omicron_KP3	N	417	H	N417H	8.95	-0.1	40	2	8.61	9.29	NA	7.68	-0.18	43	2	7.63	7.74
Omicron_KP3	N	417	I	N417I	9.19	0.14	30	2	8.82	9.57	NA	7.96	0.09	36	2	7.89	8.02
Omicron_KP3	N	417	K	N417K	9.33	0.28	40	2	8.91	9.76	NA	7.62	-0.25	48	2	7.46	7.78
Omicron_KP3	N	417	L	N417L	9.21	0.16	43	2	8.82	9.61	NA	7.89	0.02	49	2	7.68	8.1
Omicron_KP3	N	417	M	N417M	9.19	0.14	40	2	8.82	9.56	NA	8.06	0.2	46	2	7.92	8.2
Omicron_KP3	N	417	N	N417N	9.05	0	3985	2	8.68	9.43	NA	7.87	0	4399	2	7.76	7.97
Omicron_KP3	N	417	P	N417P	8.8	-0.25	26	2	8.32	9.29	NA	7.83	-0.04	28	2	7.83	7.83
Omicron_KP3	N	417	Q	N417Q	8.88	-0.17	28	2	8.41	9.36	NA	7.93	0.07	32	2	7.86	8.01
Omicron_KP3	N	417	R	N417R	9.09	0.04	35	2	8.7	9.49	NA	7.57	-0.3	39	2	7.55	7.58
Omicron_KP3	N	417	S	N417S	8.95	-0.11	23	2	8.65	9.24	NA	7.82	-0.04	22	2	7.71	7.94
Omicron_KP3	N	417	T	N417T	9.07	0.02	29	2	8.69	9.45	NA	7.9	0.04	29	2	7.75	8.06
Omicron_KP3	N	417	V	N417V	9.19	0.13	32	2	8.79	9.59	NA	7.89	0.02	32	2	7.9	7.88
Omicron_KP3	N	417	W	N417W	8.9	-0.15	21	2	8.61	9.19	NA	7.23	-0.64	20	2	7.18	7.28
Omicron_KP3	N	417	Y	N417Y	9.39	0.34	33	2	9.07	9.7	NA	7.74	-0.13	41	2	7.58	7.89
Omicron_KP3	I	418	-	I418-	5.06	-3.99	33	2	5.12	5	NA	6.44	-1.43	37	2	6.28	6.6
Omicron_KP3	I	418	A	I418A	5.12	-3.93	31	2	5.21	5.03	NA	6.49	-1.37	41	2	6.38	6.61
Omicron_KP3	I	418	C	I418C	5.15	-3.9	13	2	5.2	5.1	NA	6.53	-1.33	14	2	6.43	6.64
Omicron_KP3	I	418	D	I418D	5.23	-3.82	31	2	5.16	5.31	NA	6.48	-1.39	37	2	6.32	6.63
Omicron_KP3	I	418	E	I418E	5.13	-3.92	37	2	5.06	5.2	NA	6.45	-1.42	44	2	6.36	6.54
Omicron_KP3	I	418	F	I418F	5.14	-3.91	26	2	5.21	5.07	NA	6.52	-1.35	32	2	6.32	6.71
Omicron_KP3	I	418	G	I418G	5.11	-3.94	43	2	5.1	5.11	NA	6.5	-1.37	55	2	6.35	6.64
Omicron_KP3	I	418	H	I418H	5.2	-3.85	37	2	5.09	5.31	NA	6.46	-1.41	40	2	6.29	6.63
Omicron_KP3	I	418	I	I418I	9.05	0	3985	2	8.68	9.43	NA	7.87	0	4399	2	7.76	7.97
Omicron_KP3	I	418	K	I418K	5.13	-3.92	33	2	5.2	5.07	NA	6.41	-1.45	41	2	6.32	6.5
Omicron_KP3	I	418	L	I418L	5.58	-3.47	29	2	5.34	5.82	NA	6.56	-1.31	34	2	6.32	6.8
Omicron_KP3	I	418	M	I418M	5.28	-3.77	47	2	5.18	5.38	NA	6.47	-1.4	51	2	6.36	6.57
Omicron_KP3	I	418	N	I418N	5.08	-3.97	29	2	5.05	5.12	NA	6.42	-1.44	39	2	6.35	6.5
Omicron_KP3	I	418	P	I418P	5.12	-3.94	26	2	5.06	5.18	NA	6.48	-1.38	33	2	6.32	6.65
Omicron_KP3	I	418	Q	I418Q	5.18	-3.87	30	2	5.15	5.22	NA	6.47	-1.4	34	2	6.3	6.64
Omicron_KP3	I	418	R	I418R	5.09	-3.96	29	2	5.07	5.11	NA	6.36	-1.51	37	2	6.27	6.45
Omicron_KP3	I	418	S	I418S	5.14	-3.91	27	2	5.1	5.17	NA	6.39	-1.48	32	2	6.28	6.49
Omicron_KP3	I	418	T	I418T	5.12	-3.94	38	2	5.12	5.11	NA	6.5	-1.37	46	2	6.35	6.65
Omicron_KP3	I	418	V	I418V	8.35	-0.71	28	2	8.08	8.61	NA	7.24	-0.62	29	2	7.04	7.44
Omicron_KP3	I	418	W	I418W	5.05	-4.01	16	2	5.09	5	NA	6.57	-1.29	19	2	6.36	6.79
Omicron_KP3	I	418	Y	I418Y	5.23	-3.83	27	2	5.11	5.34	NA	6.38	-1.48	35	2	6.38	6.39
Omicron_KP3	A	419	-	A419-	5.14	-3.91	37	2	5.13	5.15	NA	6.46	-1.4	42	2	6.3	6.63
Omicron_KP3	A	419	A	A419A	9.05	0	3985	2	8.68	9.43	NA	7.87	0	4399	2	7.76	7.97
Omicron_KP3	A	419	C	A419C	5.44	-3.61	45	2	5.17	5.71	NA	6.87	-1	54	2	6.7	7.04
Omicron_KP3	A	419	D	A419D	5.11	-3.95	37	2	5.14	5.08	NA	6.52	-1.34	43	2	6.36	6.69
Omicron_KP3	A	419	E	A419E	5.16	-3.9	37	2	5.15	5.16	NA	6.45	-1.42	45	2	6.42	6.48
Omicron_KP3	A	419	F	A419F	5.2	-3.85	19	2	5.06	5.34	NA	6.39	-1.47	21	2	6.22	6.57
Omicron_KP3	A	419	G	A419G	5.56	-3.49	35	2	5.34	5.78	NA	6.58	-1.29	43	2	6.48	6.68
Omicron_KP3	A	419	H	A419H	5.5	-3.55	27	2	5.78	5.22	NA	6.55	-1.31	31	2	6.48	6.63
Omicron_KP3	A	419	I	A419I	5.52	-3.53	18	2	5.62	5.43	NA	6.62	-1.25	23	2	6.5	6.74
Omicron_KP3	A	419	K	A419K	5.29	-3.76	28	2	5.42	5.16	NA	6.48	-1.39	37	2	6.39	6.56
Omicron_KP3	A	419	L	A419L	5.16	-3.89	35	2	5.19	5.13	NA	6.42	-1.44	37	2	6.32	6.53
Omicron_KP3	A	419	M	A419M	5.47	-3.59	31	2	5.48	5.45	NA	6.47	-1.4	35	2	6.28	6.65
Omicron_KP3	A	419	N	A419N	5.35	-3.71	33	2	5.27	5.42	NA	6.55	-1.32	40	2	6.46	6.64
Omicron_KP3	A	419	P	A419P	8.45	-0.6	35	2	7.97	8.93	NA	7.18	-0.69	40	2	6.94	7.42
Omicron_KP3	A	419	Q	A419Q	5.25	-3.8	34	2	5.26	5.24	NA	6.49	-1.38	41	2	6.36	6.62
Omicron_KP3	A	419	R	A419R	5.22	-3.83	36	2	5.11	5.33	NA	6.44	-1.42	43	2	6.32	6.57
Omicron_KP3	A	419	S	A419S	5.22	-3.84	43	2	5.27	5.17	NA	7.31	-0.55	45	2	7.18	7.44
Omicron_KP3	A	419	T	A419T	5.26	-3.79	32	2	5.21	5.31	NA	7.29	-0.58	33	2	7.23	7.34
Omicron_KP3	A	419	V	A419V	7.18	-1.88	35	2	6.71	7.64	NA	6.81	-1.06	37	2	6.72	6.89
Omicron_KP3	A	419	W	A419W	5.19	-3.86	40	2	5.29	5.09	NA	6.39	-1.47	48	2	6.28	6.51
Omicron_KP3	A	419	Y	A419Y	5.32	-3.73	34	2	5.26	5.39	NA	6.41	-1.46	39	2	6.3	6.52
Omicron_KP3	D	420	-	D420-	5.26	-3.79	45	2	5.17	5.35	NA	6.43	-1.43	48	2	6.35	6.52
Omicron_KP3	D	420	A	D420A	7.12	-1.94	33	2	6.85	7.38	NA	6.68	-1.19	40	2	6.48	6.88
Omicron_KP3	D	420	C	D420C	5.64	-3.41	35	2	5.49	5.79	NA	6.52	-1.35	42	2	6.36	6.67
Omicron_KP3	D	420	D	D420D	9.05	0	3985	2	8.68	9.43	NA	7.87	0	4399	2	7.76	7.97
Omicron_KP3	D	420	E	D420E	8.07	-0.98	27	2	7.63	8.51	NA	7.04	-0.83	32	2	6.81	7.28
Omicron_KP3	D	420	F	D420F	7.55	-1.51	41	2	7.13	7.96	NA	6.77	-1.09	47	2	6.62	6.93
Omicron_KP3	D	420	G	D420G	5.86	-3.19	20	2	5.63	6.08	NA	6.54	-1.32	23	2	6.45	6.64
Omicron_KP3	D	420	H	D420H	6	-3.05	29	2	5.83	6.17	NA	6.55	-1.31	32	2	6.55	6.56
Omicron_KP3	D	420	I	D420I	5.37	-3.69	31	2	5.51	5.23	NA	6.3	-1.57	38	2	6.2	6.4
Omicron_KP3	D	420	K	D420K	6.11	-2.94	28	2	5.9	6.32	NA	6.61	-1.26	35	2	6.53	6.69
Omicron_KP3	D	420	L	D420L	6.04	-3.02	29	2	5.79	6.29	NA	6.59	-1.28	35	2	6.41	6.76
Omicron_KP3	D	420	M	D420M	6.29	-2.76	21	2	5.81	6.77	NA	6.66	-1.2	24	2	6.52	6.81
Omicron_KP3	D	420	N	D420N	8.77	-0.29	30	2	8.39	9.15	NA	7.24	-0.63	34	2	7.04	7.43
Omicron_KP3	D	420	P	D420P	5.19	-3.86	37	2	5.09	5.29	NA	6.48	-1.38	50	2	6.34	6.63
Omicron_KP3	D	420	Q	D420Q	5.87	-3.18	32	2	5.8	5.95	NA	6.65	-1.22	38	2	6.47	6.83
Omicron_KP3	D	420	R	D420R	5.61	-3.44	52	2	5.41	5.81	NA	6.51	-1.35	59	2	6.32	6.7
Omicron_KP3	D	420	S	D420S	8.12	-0.94	44	2	7.78	8.46	NA	6.9	-0.97	45	2	6.79	7.01
Omicron_KP3	D	420	T	D420T	5.65	-3.4	29	2	5.61	5.69	NA	6.52	-1.34	33	2	6.37	6.67
Omicron_KP3	D	420	V	D420V	5.28	-3.77	36	2	5.13	5.43	NA	6.33	-1.54	43	2	6.23	6.43
Omicron_KP3	D	420	W	D420W	8.25	-0.81	28	2	7.95	8.54	NA	6.95	-0.92	30	2	6.89	7.01
Omicron_KP3	D	420	Y	D420Y	7.72	-1.33	30	2	7.25	8.19	NA	6.77	-1.09	38	2	6.61	6.94
Omicron_KP3	Y	421	-	Y421-	5.18	-3.87	32	2	5.31	5.06	NA	6.56	-1.31	37	2	6.43	6.68
Omicron_KP3	Y	421	A	Y421A	5.61	-3.44	30	2	5.53	5.69	NA	6.47	-1.4	36	2	6.34	6.6
Omicron_KP3	Y	421	C	Y421C	6.28	-2.78	34	2	5.94	6.61	NA	6.75	-1.12	36	2	6.57	6.92
Omicron_KP3	Y	421	D	Y421D	5.21	-3.84	25	2	5.13	5.29	NA	6.6	-1.26	29	2	6.44	6.77
Omicron_KP3	Y	421	E	Y421E	5.38	-3.67	34	2	5.38	5.39	NA	6.47	-1.4	39	2	6.27	6.68
Omicron_KP3	Y	421	F	Y421F	9.08	0.02	32	2	8.69	9.47	NA	7.86	-0.01	35	2	7.77	7.95
Omicron_KP3	Y	421	G	Y421G	5.35	-3.7	38	2	5.16	5.53	NA	6.54	-1.33	45	2	6.42	6.66
Omicron_KP3	Y	421	H	Y421H	7.58	-1.47	32	2	7.23	7.93	NA	6.99	-0.88	37	2	6.92	7.06
Omicron_KP3	Y	421	I	Y421I	6.4	-2.65	27	2	6.12	6.69	NA	6.8	-1.06	35	2	6.63	6.98
Omicron_KP3	Y	421	K	Y421K	7.96	-1.1	25	2	7.6	8.31	NA	6.81	-1.05	30	2	6.57	7.05
Omicron_KP3	Y	421	L	Y421L	8.55	-0.5	37	2	8.28	8.83	NA	7.26	-0.61	41	2	7.11	7.4
Omicron_KP3	Y	421	M	Y421M	8.3	-0.75	40	2	8.09	8.51	NA	7.11	-0.76	44	2	6.98	7.24
Omicron_KP3	Y	421	N	Y421N	8.25	-0.81	44	2	7.89	8.6	NA	7.21	-0.66	46	2	7.13	7.29
Omicron_KP3	Y	421	P	Y421P	5.32	-3.73	27	2	5.23	5.41	NA	6.51	-1.36	32	2	6.36	6.66
Omicron_KP3	Y	421	Q	Y421Q	5.39	-3.66	19	2	5.37	5.42	NA	6.55	-1.32	23	2	6.35	6.74
Omicron_KP3	Y	421	R	Y421R	6.37	-2.68	26	2	6.06	6.69	NA	6.64	-1.23	32	2	6.63	6.64
Omicron_KP3	Y	421	S	Y421S	5.54	-3.51	36	2	5.43	5.65	NA	6.5	-1.37	42	2	6.36	6.64
Omicron_KP3	Y	421	T	Y421T	5.29	-3.76	31	2	5.24	5.34	NA	6.59	-1.28	37	2	6.41	6.77
Omicron_KP3	Y	421	V	Y421V	5.64	-3.42	31	2	5.55	5.72	NA	6.54	-1.33	33	2	6.42	6.66
Omicron_KP3	Y	421	W	Y421W	8.53	-0.52	33	2	8.21	8.85	NA	7.39	-0.48	37	2	7.41	7.37
Omicron_KP3	Y	421	Y	Y421Y	9.05	0	3985	2	8.68	9.43	NA	7.87	0	4399	2	7.76	7.97
Omicron_KP3	N	422	-	N422-	5.13	-3.92	36	2	5.1	5.16	NA	6.58	-1.28	42	2	6.46	6.7
Omicron_KP3	N	422	A	N422A	5.17	-3.88	19	2	5.24	5.11	NA	6.5	-1.36	22	2	6.36	6.65
Omicron_KP3	N	422	C	N422C	5.13	-3.92	34	2	5.11	5.16	NA	6.57	-1.29	41	2	6.42	6.73
Omicron_KP3	N	422	D	N422D	5.2	-3.85	44	2	5.14	5.26	NA	6.53	-1.34	52	2	6.32	6.74
Omicron_KP3	N	422	E	N422E	5.04	-4.01	34	2	5.07	5.01	NA	6.58	-1.29	42	2	6.49	6.66
Omicron_KP3	N	422	F	N422F	5.08	-3.97	30	2	5.16	5	NA	6.53	-1.34	37	2	6.4	6.65
Omicron_KP3	N	422	G	N422G	5.25	-3.8	32	2	5.14	5.36	NA	6.5	-1.37	37	2	6.4	6.6
Omicron_KP3	N	422	H	N422H	5.15	-3.9	27	2	5.25	5.06	NA	6.51	-1.36	29	2	6.44	6.57
Omicron_KP3	N	422	I	N422I	5.03	-4.02	24	2	5.03	5.04	NA	6.44	-1.42	27	2	6.24	6.65
Omicron_KP3	N	422	K	N422K	5.17	-3.88	21	2	5.34	5	NA	6.49	-1.38	27	2	6.36	6.62
Omicron_KP3	N	422	L	N422L	5.09	-3.96	37	2	5.1	5.08	NA	6.49	-1.37	47	2	6.46	6.52
Omicron_KP3	N	422	M	N422M	5.15	-3.9	28	2	5.06	5.23	NA	6.55	-1.32	37	2	6.3	6.8
Omicron_KP3	N	422	N	N422N	9.05	0	3985	2	8.68	9.43	NA	7.87	0	4399	2	7.76	7.97
Omicron_KP3	N	422	P	N422P	5.1	-3.95	25	2	5.14	5.06	NA	6.46	-1.4	28	2	6.28	6.65
Omicron_KP3	N	422	Q	N422Q	5.18	-3.87	33	2	5.12	5.25	NA	6.39	-1.48	40	2	6.28	6.5
Omicron_KP3	N	422	R	N422R	5.24	-3.82	35	2	5.13	5.34	NA	6.47	-1.39	43	2	6.4	6.55
Omicron_KP3	N	422	S	N422S	5.4	-3.65	28	2	5.34	5.46	NA	6.55	-1.31	29	2	6.4	6.71
Omicron_KP3	N	422	T	N422T	5.22	-3.83	31	2	5.3	5.15	NA	6.44	-1.43	36	2	6.34	6.53
Omicron_KP3	N	422	V	N422V	5.2	-3.86	27	2	5.37	5.03	NA	6.51	-1.35	34	2	6.34	6.69
Omicron_KP3	N	422	W	N422W	5.12	-3.93	34	2	5.18	5.07	NA	6.59	-1.28	38	2	6.47	6.7
Omicron_KP3	N	422	Y	N422Y	5.24	-3.81	33	2	5.41	5.07	NA	6.58	-1.29	37	2	6.38	6.77
Omicron_KP3	Y	423	-	Y423-	5.23	-3.83	35	2	5.1	5.35	NA	6.35	-1.52	43	2	6.22	6.47
Omicron_KP3	Y	423	A	Y423A	5.08	-3.97	37	2	5.15	5.02	NA	6.38	-1.48	45	2	6.28	6.49
Omicron_KP3	Y	423	C	Y423C	5.1	-3.96	23	2	5.13	5.06	NA	6.43	-1.43	25	2	6.15	6.72
Omicron_KP3	Y	423	D	Y423D	5.28	-3.77	32	2	5.33	5.23	NA	6.36	-1.5	38	2	6.38	6.35
Omicron_KP3	Y	423	E	Y423E	5.28	-3.77	27	2	5.12	5.44	NA	6.38	-1.48	35	2	6.3	6.47
Omicron_KP3	Y	423	F	Y423F	7	-2.05	28	2	6.47	7.53	NA	6.85	-1.01	32	2	6.77	6.94
Omicron_KP3	Y	423	G	Y423G	5.06	-3.99	27	2	5.08	5.04	NA	6.27	-1.59	33	2	6.22	6.32
Omicron_KP3	Y	423	H	Y423H	5.04	-4.01	33	2	5.06	5.02	NA	6.4	-1.47	45	2	6.27	6.52
Omicron_KP3	Y	423	I	Y423I	5.25	-3.8	34	2	5.11	5.4	NA	6.46	-1.4	38	2	6.41	6.52
Omicron_KP3	Y	423	K	Y423K	5.26	-3.79	23	2	5.1	5.42	NA	6.33	-1.54	24	2	6.3	6.35
Omicron_KP3	Y	423	L	Y423L	5.11	-3.95	29	2	5.14	5.08	NA	6.66	-1.21	32	2	6.58	6.73
Omicron_KP3	Y	423	M	Y423M	5.13	-3.92	31	2	5.23	5.03	NA	6.4	-1.47	36	2	6.29	6.5
Omicron_KP3	Y	423	N	Y423N	5.21	-3.84	39	2	5.27	5.15	NA	6.34	-1.52	44	2	6.15	6.54
Omicron_KP3	Y	423	P	Y423P	5.36	-3.69	21	2	5.43	5.29	NA	6.39	-1.48	25	2	6.32	6.45
Omicron_KP3	Y	423	Q	Y423Q	5.4	-3.66	34	2	5.06	5.73	NA	6.38	-1.48	39	2	6.19	6.58
Omicron_KP3	Y	423	R	Y423R	5.14	-3.92	29	2	5.14	5.13	NA	6.38	-1.49	35	2	6.26	6.49
Omicron_KP3	Y	423	S	Y423S	5.08	-3.98	36	2	5.1	5.06	NA	6.44	-1.43	48	2	6.33	6.55
Omicron_KP3	Y	423	T	Y423T	5.2	-3.86	30	2	5.09	5.3	NA	6.36	-1.5	39	2	6.27	6.46
Omicron_KP3	Y	423	V	Y423V	5.16	-3.89	31	2	5.12	5.2	NA	6.46	-1.41	39	2	6.32	6.61
Omicron_KP3	Y	423	W	Y423W	5.14	-3.91	32	2	5.17	5.12	NA	6.5	-1.37	43	2	6.42	6.58
Omicron_KP3	Y	423	Y	Y423Y	9.05	0	3985	2	8.68	9.43	NA	7.87	0	4399	2	7.76	7.97
Omicron_KP3	K	424	-	K424-	5.09	-3.96	31	2	5.12	5.06	NA	6.31	-1.56	40	2	6.21	6.4
Omicron_KP3	K	424	A	K424A	8.22	-0.83	27	2	7.96	8.47	NA	6.76	-1.1	29	2	6.62	6.91
Omicron_KP3	K	424	C	K424C	5.7	-3.35	48	2	5.42	5.98	NA	6.62	-1.25	53	2	6.55	6.68
Omicron_KP3	K	424	D	K424D	5.31	-3.75	36	2	5.17	5.45	NA	6.35	-1.51	39	2	6.29	6.41
Omicron_KP3	K	424	E	K424E	5.1	-3.95	30	2	5.09	5.12	NA	6.44	-1.43	35	2	6.32	6.56
Omicron_KP3	K	424	F	K424F	5.07	-3.98	31	2	5.03	5.12	NA	6.33	-1.54	41	2	6.17	6.48
Omicron_KP3	K	424	G	K424G	5.4	-3.65	35	2	5.24	5.57	NA	6.38	-1.49	40	2	6.27	6.49
Omicron_KP3	K	424	H	K424H	8.54	-0.52	33	2	8.31	8.77	NA	7.09	-0.78	37	2	7.12	7.06
Omicron_KP3	K	424	I	K424I	5.43	-3.63	29	2	5.54	5.31	NA	6.39	-1.48	38	2	6.31	6.47
Omicron_KP3	K	424	K	K424K	9.05	0	3985	2	8.68	9.43	NA	7.87	0	4399	2	7.76	7.97
Omicron_KP3	K	424	L	K424L	5.32	-3.73	28	2	5.23	5.41	NA	6.46	-1.41	32	2	6.39	6.52
Omicron_KP3	K	424	M	K424M	5.73	-3.32	34	2	5.66	5.81	NA	6.48	-1.38	39	2	6.33	6.63
Omicron_KP3	K	424	N	K424N	8.02	-1.03	29	2	7.76	8.29	NA	6.71	-1.15	30	2	6.65	6.78
Omicron_KP3	K	424	P	K424P	5.37	-3.68	27	2	5.2	5.53	NA	6.37	-1.5	35	2	6.3	6.43
Omicron_KP3	K	424	Q	K424Q	6.49	-2.57	25	2	5.93	7.04	NA	6.61	-1.25	31	2	6.49	6.74
Omicron_KP3	K	424	R	K424R	8.98	-0.07	22	2	8.78	9.18	NA	7.34	-0.52	24	2	7.19	7.49
Omicron_KP3	K	424	S	K424S	7.71	-1.34	31	2	7.49	7.93	NA	6.92	-0.95	30	2	6.77	7.06
Omicron_KP3	K	424	T	K424T	5.29	-3.77	30	2	5.2	5.37	NA	6.74	-1.13	36	2	6.54	6.94
Omicron_KP3	K	424	V	K424V	5.55	-3.5	33	2	5.32	5.79	NA	6.33	-1.54	35	2	6.25	6.41
Omicron_KP3	K	424	W	K424W	5.22	-3.83	36	2	5.3	5.14	NA	6.24	-1.62	49	2	6.15	6.34
Omicron_KP3	K	424	Y	K424Y	5.34	-3.71	26	2	5.23	5.45	NA	6.4	-1.47	32	2	6.39	6.4
Omicron_KP3	L	425	-	L425-	5.1	-3.95	39	2	5.12	5.08	NA	6.35	-1.52	44	2	6.22	6.47
Omicron_KP3	L	425	A	L425A	5.29	-3.76	30	2	5.11	5.48	NA	6.29	-1.57	34	2	6.19	6.39
Omicron_KP3	L	425	C	L425C	5.21	-3.84	41	2	5.2	5.23	NA	6.47	-1.39	47	2	6.4	6.55
Omicron_KP3	L	425	D	L425D	5.12	-3.93	35	2	5.18	5.07	NA	6.31	-1.56	40	2	6.17	6.45
Omicron_KP3	L	425	E	L425E	5.12	-3.93	38	2	5.14	5.1	NA	6.31	-1.56	49	2	6.25	6.37
Omicron_KP3	L	425	F	L425F	5.21	-3.85	34	2	5.3	5.12	NA	6.38	-1.48	46	2	6.29	6.48
Omicron_KP3	L	425	G	L425G	5.15	-3.9	33	2	5.25	5.06	NA	6.35	-1.52	42	2	6.26	6.45
Omicron_KP3	L	425	H	L425H	5.04	-4.02	27	2	5.01	5.06	NA	6.25	-1.62	31	2	6.1	6.4
Omicron_KP3	L	425	I	L425I	9.05	0	38	2	8.74	9.36	NA	7.67	-0.2	39	2	7.57	7.77
Omicron_KP3	L	425	K	L425K	5.07	-3.98	34	2	5.03	5.12	NA	6.26	-1.6	36	2	6.09	6.44
Omicron_KP3	L	425	L	L425L	9.05	0	3985	2	8.68	9.43	NA	7.87	0	4399	2	7.76	7.97
Omicron_KP3	L	425	M	L425M	8.74	-0.31	31	2	8.52	8.97	NA	7.21	-0.66	33	2	7.17	7.24
Omicron_KP3	L	425	N	L425N	5.09	-3.97	25	2	5.04	5.13	NA	6.26	-1.61	30	2	6.14	6.38
Omicron_KP3	L	425	P	L425P	5.2	-3.85	28	2	5.19	5.21	NA	6.37	-1.5	35	2	6.32	6.42
Omicron_KP3	L	425	Q	L425Q	5.1	-3.96	27	2	5.14	5.05	NA	6.32	-1.55	40	2	6.14	6.5
Omicron_KP3	L	425	R	L425R	5.12	-3.93	31	2	5.19	5.05	NA	6.23	-1.63	39	2	6.17	6.29
Omicron_KP3	L	425	S	L425S	5.15	-3.91	29	2	5.15	5.14	NA	6.36	-1.5	32	2	6.12	6.61
Omicron_KP3	L	425	T	L425T	5.45	-3.61	33	2	5.45	5.44	NA	6.41	-1.45	39	2	6.29	6.54
Omicron_KP3	L	425	V	L425V	8.72	-0.34	39	2	8.31	9.13	NA	7.55	-0.31	41	2	7.44	7.67
Omicron_KP3	L	425	W	L425W	5.12	-3.94	36	2	5.14	5.09	NA	6.29	-1.58	47	2	6.25	6.33
Omicron_KP3	L	425	Y	L425Y	5.07	-3.98	22	2	5.09	5.05	NA	6.29	-1.57	27	2	6.14	6.44
Omicron_KP3	P	426	-	P426-	5.09	-3.96	39	2	5.09	5.1	NA	6.29	-1.58	44	2	6.19	6.39
Omicron_KP3	P	426	A	P426A	8.21	-0.84	28	2	7.82	8.6	NA	6.86	-1	31	2	6.75	6.98
Omicron_KP3	P	426	C	P426C	5.42	-3.63	34	2	5.54	5.3	NA	6.39	-1.48	45	2	6.25	6.52
Omicron_KP3	P	426	D	P426D	6.63	-2.42	28	2	6.2	7.06	NA	6.5	-1.37	31	2	6.33	6.67
[truncated: 6,401 more rows]
